# Supplementary material for: Exploring bycatch diversity of organisms in whole genome sequencing of Erebidae moths (Lepidoptera)
Source: Sci Rep. 2021 Dec 30;11:24499. doi: 10.1038/s41598-021-03327-3 (PMC8718532; doi:10.1038/s41598-021-03327-3)
Supplement: Supplementary file 1 — Supplementary Information. [file 41598_2021_3327_MOESM1_ESM.xlsx]

## Sheet: Sheet1
A	B	C	D	E	F
96.54	905124005	6046149	R	1	root	Supplementary Table 1. A) Percentage of fragments covered by the clade rooted at this taxon; B) Number of fragments covered by the clade rooted at this taxon; C) Number of fragments assigned directly to this taxon; D) A rank code, indicating (U)nclassified, (R)oot, (D)omain, (K)ingdom, (P)hylum, (C)lass, (O)rder, (F)amily, (G)enus, or (S)pecies. Taxa that are not at any of these 10 ranks have a r…
95.20	892527232	842105	R1	131567	cellular organisms
73.71	691076999	482582	D	2759	Eukaryota
61.34	575096742	107374	D1	33154	Opisthokonta
55.93	524403677	2696	K	33208	Metazoa
55.90	524086111	16153	K1	6072	Eumetazoa
55.47	520085095	452438	K2	33213	Bilateria
33.76	316538578	9189	K3	33511	Deuterostomia
33.31	312284093	4831	P	7711	Chordata
33.18	311042717	0	P1	89593	Craniata
33.18	311042717	1396	P2	7742	Vertebrata
33.17	310961611	19178	P3	7776	Gnathostomata
33.06	310001214	0	P4	117570	Teleostomi
33.06	310001214	295994	P5	117571	Euteleostomi
17.25	161767714	11709	P6	7898	Actinopterygii
17.14	160675497	593	C	186623	Actinopteri
17.14	160662830	10900	C1	41665	Neopterygii
17.07	160082883	2314	C2	32443	Teleostei
17.07	160059580	47515	C3	1489341	Osteoglossocephalai
16.37	153470314	184713	C4	186625	Clupeocephala
13.12	123019571	89119	C5	1489388	Euteleosteomorpha
10.98	102926789	46	C6	123365	Neoteleostei
10.98	102926457	628	C7	123366	Eurypterygia
10.98	102921535	854	C8	123367	Ctenosquamata
10.98	102914155	32286	C9	123368	Acanthomorphata
10.58	99212327	160819	C10	123369	Euacanthomorphacea
9.97	93429830	1065069	C11	1489872	Percomorphaceae
3.69	34577410	102969	C12	1489908	Ovalentaria
1.93	18128763	18738	C13	1489913	Atherinomorphae
1.05	9874950	5	O	76071	Beloniformes
1.05	9871336	0	O1	28781	Adrianichthyoidei
1.05	9871336	22	F	47757	Adrianichthyidae
1.05	9871273	0	F1	8088	Oryziinae
1.05	9871273	61028	G	8089	Oryzias
1.00	9351891	9351891	S	8090	Oryzias latipes
0.05	448854	448854	S	30732	Oryzias melastigma
0.00	5947	5947	S	291360	Oryzias dancena
0.00	940	940	S	104659	Oryzias luzonensis
0.00	466	466	S	123683	Oryzias javanicus
0.00	351	351	S	104658	Oryzias curvinotus
0.00	341	341	S	126373	Oryzias celebensis
0.00	315	315	S	126374	Oryzias marmoratus
0.00	293	293	S	183150	Oryzias sinensis
0.00	269	269	S	123685	Oryzias minutillus
0.00	259	259	S	291361	Oryzias hubbsi
0.00	85	85	S	1231042	Oryzias sarasinorum
0.00	50	50	S	129055	Oryzias matanensis
0.00	41	41	S	126375	Oryzias mekongensis
0.00	22	22	S	123684	Oryzias nigrimas
0.00	20	20	S	1221322	Oryzias woworae
0.00	13	13	S	1645896	Oryzias nebulosus
0.00	12	0	G1	2640172	unclassified Oryzias
0.00	4	4	S	1851011	Oryzias sp. SDNCU-A2810
0.00	3	3	S	1850435	Oryzias sp. SDNCU-A2757
0.00	1	1	S	1295364	Oryzias sp. DP-2013
0.00	1	1	S	2593218	Oryzias sp. NRMt10886
0.00	1	1	S	2593217	Oryzias sp. NRMt10981
0.00	1	1	S	2593216	Oryzias sp. NRMt10147
0.00	1	1	S	2593215	Oryzias sp. NRMt10865
0.00	12	12	S	1645899	Oryzias haugiangensis
0.00	11	11	S	2294148	Oryzias dopingdopingensis
0.00	10	10	S	1850436	Oryzias pectoralis
0.00	9	9	S	1645898	Oryzias soerotoi
0.00	9	9	S	291362	Oryzias profundicola
0.00	7	7	S	1645897	Oryzias orthognathus
0.00	4	4	S	1221320	Oryzias asinua
0.00	4	4	S	2582912	Oryzias cf. songkhramensis AN-2019
0.00	3	3	S	1221321	Oryzias wolasi
0.00	2	2	S	1231041	Oryzias hadiatyae
0.00	2	2	S	1231039	Oryzias cf. woworae AWN-2012
0.00	1	1	S	1231040	Oryzias eversi
0.00	1	1	S	1851007	Oryzias setnai
0.00	1	1	S	2027409	Oryzias cf. wolasi DFM-2017
0.00	41	0	F1	123686	Adrianichthyinae
0.00	41	11	G	1231056	Adrianichthys
0.00	24	24	S	123688	Adrianichthys oophorus
0.00	6	6	S	1645895	Adrianichthys poptae
0.00	3609	158	O1	123731	Belonoidei
0.00	1111	116	F	76072	Exocoetidae
0.00	477	115	G	293908	Cheilopogon
0.00	74	66	S	307590	Cheilopogon pinnatibarbatus
0.00	6	6	S1	291359	Cheilopogon pinnatibarbatus japonicus
0.00	2	2	S1	938383	Cheilopogon pinnatibarbatus californicus
0.00	64	64	S	123223	Cheilopogon agoo
0.00	57	57	S	293914	Cheilopogon spilonotopterus
0.00	42	42	S	489441	Cheilopogon cyanopterus
0.00	41	41	S	858497	Cheilopogon atrisignis
0.00	37	37	S	933979	Cheilopogon unicolor
0.00	12	12	S	546515	Cheilopogon heterurus
0.00	8	8	S	293909	Cheilopogon dorsomacula
0.00	6	6	S	938382	Cheilopogon furcatus
0.00	5	5	S	545687	Cheilopogon doederleinii
0.00	5	5	S	1809738	Cheilopogon arcticeps
0.00	5	5	S	938380	Cheilopogon abei
0.00	3	3	S	129044	Cheilopogon melanurus
0.00	1	1	S	1003707	Cheilopogon nigricans
0.00	1	1	S	1892725	Cheilopogon katoptron
0.00	1	1	S	1892726	Cheilopogon suttoni
0.00	187	17	G	143331	Exocoetus
0.00	122	122	S	143332	Exocoetus volitans
0.00	25	25	S	293907	Exocoetus monocirrhus
0.00	8	8	S	938388	Exocoetus obtusirostris
0.00	7	7	S	938389	Exocoetus peruvianus
0.00	3	0	G1	1366072	environmental samples
0.00	3	3	S	1366073	Exocoetus environmental sample
0.00	3	3	S	1958955	Exocoetus gibbosus
0.00	2	2	S	1138767	Exocetus sp. KM-1999
0.00	111	5	G	129056	Parexocoetus
0.00	88	88	S	129057	Parexocoetus brachypterus
0.00	16	16	S	938396	Parexocoetus mento
0.00	2	2	S	938395	Parexocoetus hillianus
0.00	78	9	G	293904	Prognichthys
0.00	65	65	S	938400	Prognichthys sealei
0.00	3	3	S	938397	Prognichthys gibbifrons
0.00	1	1	S	938399	Prognichthys occidentalis
0.00	73	3	G	76073	Hirundichthys
0.00	59	0	G1	984886	Danichthys
0.00	40	0	G2	984887	rondeletii species complex
0.00	37	37	S	454056	Hirundichthys rondeletii
0.00	2	2	S	938392	Hirundichthys volador
0.00	1	1	S	984888	Hirundichthys rufipinnis
0.00	14	14	S	293903	Hirundichthys marginatus
0.00	3	3	S	938391	Hirundichthys albimaculatus
0.00	2	2	S	1043193	Hirundichthys oxycephalus
0.00	10	0	G1	984836	Hirundichthys
0.00	8	8	S	76074	Hirundichthys affinis
0.00	2	2	S	938393	Hirundichthys speculiger
0.00	1	1	S	1867114	Hirundichthys coromandelensis
0.00	53	9	G	123222	Cypselurus
0.00	35	35	S	283373	Cypselurus hiraii
0.00	4	4	S	938386	Cypselurus callopterus
0.00	2	2	S	938385	Cypselurus angusticeps
0.00	1	1	S	545688	Cypselurus poecilopterus
0.00	1	1	S	1892727	Cypselurus naresii
0.00	1	1	S	1892729	Cypselurus opisthopus
0.00	16	6	G	293910	Fodiator
0.00	7	7	S	293911	Fodiator acutus
0.00	3	3	S	938390	Fodiator rostratus
0.00	1045	68	F	94935	Belonidae
0.00	318	38	G	94936	Strongylura
0.00	73	73	S	293994	Strongylura anastomella
0.00	39	39	S	94937	Strongylura notata
0.00	38	38	S	129068	Strongylura marina
0.00	21	21	S	129069	Strongylura scapularis
0.00	14	14	S	129064	Strongylura hubbsi
0.00	14	14	S	129071	Strongylura strongylura
0.00	13	13	S	129065	Strongylura incisa
0.00	12	12	S	129062	Strongylura exilis
0.00	10	10	S	106208	Strongylura senegalensis
0.00	10	10	S	129063	Strongylura fluviatilis
0.00	10	10	S	130811	Strongylura n. sp. EEEB-2000
0.00	9	9	S	106209	Strongylura timucu
0.00	7	7	S	129066	Strongylura krefftii
0.00	7	7	S	129067	Strongylura leiura
0.00	3	0	G1	2641637	unclassified Strongylura
0.00	3	3	S	1105122	Strongylura sp. JZ-2011
0.00	196	13	G	129072	Tylosurus
0.00	131	12	S	129073	Tylosurus acus
0.00	109	109	S1	129076	Tylosurus acus melanotus
0.00	7	7	S1	129074	Tylosurus acus acus
0.00	3	3	S1	130047	Tylosurus acus rafale
0.00	43	23	S	129077	Tylosurus crocodilus
0.00	20	20	S1	129078	Tylosurus crocodilus crocodilus
0.00	4	0	G1	2625879	unclassified Tylosurus
0.00	2	2	S	130812	Tylosurus sp. EEEB-2000
0.00	2	2	S	1806876	Tylosurus sp. LR-2016
0.00	2	2	S	129079	Tylosurus gavialoides
0.00	1	1	S	129106	Tylosurus punctulatus
0.00	1	1	S	130046	Tylosurus pacificus
0.00	1	1	S	2067708	Tylosurus choram
0.00	141	4	G	129042	Cololabis
0.00	132	132	S	129043	Cololabis saira
0.00	5	5	S	293919	Cololabis adocetus
0.00	84	1	G	129036	Belone
0.00	81	81	S	129037	Belone belone
0.00	2	2	S	129038	Belone svetovidovi
0.00	58	1	G	129107	Xenentodon
0.00	55	55	S	129108	Xenentodon cancila
0.00	2	0	G1	2632000	unclassified Xenentodon
0.00	2	2	S	1336026	Xenentodon sp. 12S249
0.00	46	0	G	129034	Ablennes
0.00	45	45	S	129035	Ablennes hians
0.00	1	1	S	2650318	Ablennes hians complex sp. type01
0.00	39	14	G	105854	Potamorrhaphis
0.00	18	18	S	105857	Potamorrhaphis guianensis
0.00	4	4	S	105858	Potamorrhaphis petersi
0.00	3	3	S	105855	Potamorrhaphis eigenmanni
0.00	36	0	G	129058	Platybelone
0.00	36	34	S	129059	Platybelone argala
0.00	2	2	S1	2608457	Platybelone argalus platyura
0.00	18	1	G	105852	Belonion
0.00	11	11	S	105856	Belonion dibranchodon
0.00	6	6	S	105853	Belonion apodion
0.00	18	5	G	106210	Pseudotylosurus
0.00	9	9	S	106211	Pseudotylosurus angusticeps
0.00	4	4	S	106212	Pseudotylosurus microps
0.00	17	0	G	129060	Scomberesox
0.00	17	15	S	129061	Scomberesox saurus
0.00	2	2	S1	497147	Scomberesox saurus saurus
0.00	6	0	G	293915	Petalichthys
0.00	6	6	S	293916	Petalichthys capensis
0.00	932	32	F	88694	Hemiramphidae
0.00	733	34	G	115870	Hyporhamphus
0.00	250	250	S	293917	Hyporhamphus sajori
0.00	145	145	S	129051	Hyporhamphus quoyi
0.00	105	105	S	1607840	Hyporhamphus intermedius
0.00	73	73	S	435156	Hyporhamphus dussumieri
0.00	69	69	S	509747	Hyporhamphus limbatus
0.00	12	12	S	130044	Hyporhamphus unifasciatus
0.00	9	9	S	159454	Hyporhamphus melanochir
0.00	8	8	S	115871	Hyporhamphus regularis
0.00	7	7	S	443700	Hyporhamphus affinis
0.00	7	7	S	2067536	Hyporhamphus naos
0.00	3	3	S	2067535	Hyporhamphus mexicanus
0.00	2	2	S	475189	Hyporhamphus xanthopterus
0.00	2	2	S	2012922	Hyporhamphus yuri
0.00	2	2	S	2067533	Hyporhamphus snyderi
0.00	2	2	G1	2620643	unclassified Hyporhamphus
0.00	1	1	S	1003744	Hyporhamphus capensis
0.00	1	1	S	2067534	Hyporhamphus brederi
0.00	1	1	S	2067537	Hyporhamphus roberti
0.00	78	14	G	88695	Hemiramphus
0.00	18	0	G1	2633044	unclassified Hemiramphus
0.00	18	18	S	94223	Hemiramphus sp.
0.00	14	14	S	129050	Hemiramphus brasiliensis
0.00	13	13	S	293920	Hemiramphus far
0.00	5	5	S	2067532	Hemiramphus robustus
0.00	4	4	S	909119	Hemiramphus archipelagicus
0.00	4	4	S	1604588	Hemiramphus lutkei
0.00	3	3	S	129049	Hemiramphus balao
0.00	2	2	S	880959	Hemiramphus saltator
0.00	1	1	S	2589307	Hemiramphus depauperatus
0.00	29	6	G	293901	Oxyporhamphus
0.00	11	11	S	293902	Oxyporhamphus micropterus
0.00	8	8	S	1772033	Oxyporhamphus convexus
0.00	4	4	S	1517483	Oxyporhamphus similis
0.00	25	0	G	159451	Arrhamphus
0.00	25	23	S	159452	Arrhamphus sclerolepis
0.00	2	2	S1	1527624	Arrhamphus sclerolepis kreftii
0.00	17	0	G	129039	Chriodorus
0.00	17	17	S	129040	Chriodorus atherinoides
0.00	11	6	G	293912	Euleptorhamphus
0.00	5	5	S	293913	Euleptorhamphus viridis
0.00	4	0	G	1175560	Rhynchorhamphus
0.00	2	2	S	1175540	Rhynchorhamphus georgii
0.00	2	2	S	1508179	Rhynchorhamphus malabaricus
0.00	3	0	G	2067540	Melapedalion
0.00	3	3	S	2067541	Melapedalion breve
0.00	363	8	F	1489918	Zenarchopteridae
0.00	154	15	G	129045	Dermogenys
0.00	85	0	G1	2640248	unclassified Dermogenys
0.00	85	85	S	1282445	Dermogenys sp. MDB-2013
0.00	39	39	S	207619	Dermogenys pusilla
0.00	10	10	S	390321	Dermogenys collettei
0.00	2	2	S	2067529	Dermogenys bruneiensis
0.00	2	2	S	2291213	Dermogenys sumatrana
0.00	1	1	S	2067530	Dermogenys siamensis
0.00	137	26	G	129047	Hemirhamphodon
0.00	41	41	S	129048	Hemirhamphodon pogonognathus
0.00	27	0	G1	2630656	unclassified Hemirhamphodon
0.00	27	27	S	1282446	Hemirhamphodon sp. MDB-2013
0.00	26	26	S	1573832	Hemirhamphodon kuekenthali
0.00	17	17	S	1573831	Hemirhamphodon byssus
0.00	40	5	G	129053	Nomorhamphus
0.00	15	0	G1	2636247	unclassified Nomorhamphus
0.00	15	15	S	1282447	Nomorhamphus sp. MDB-2013
0.00	7	7	S	2067538	Nomorhamphus vivipara
0.00	6	6	S	129054	Nomorhamphus ravnaki
0.00	4	4	S	129046	Nomorhamphus weberi
0.00	3	3	S	2065996	Nomorhamphus megarrhamphus
0.00	24	6	G	131628	Zenarchopterus
0.00	9	9	S	1311506	Zenarchopterus dispar
0.00	6	1	G1	2621529	unclassified Zenarchopterus
0.00	5	5	S	131629	Zenarchopterus sp. CU-77844
0.00	1	1	S	293900	Zenarchopterus buffonis
0.00	1	1	S	1604586	Zenarchopterus dunckeri
0.00	1	1	S	2067539	Zenarchopterus gilli
0.44	4120801	137	O	8075	Atheriniformes
0.44	4113205	0	F	270656	Phallostethidae
0.44	4113198	29	G	300305	Neostethus
0.44	4113166	4113166	S	300306	Neostethus bicornis
0.00	2	2	S	1643408	Neostethus lankesteri
0.00	1	1	S	1639334	Neostethus geminus
0.00	7	0	G	270657	Phenacostethus
0.00	7	7	S	270658	Phenacostethus smithi
0.00	2662	40	F	461499	Atherinopsidae
0.00	1344	40	F1	103980	Atherinopsinae
0.00	986	130	G	103865	Odontesthes
0.00	545	545	S	219752	Odontesthes bonariensis
0.00	136	16	G1	2620044	unclassified Odontesthes
0.00	63	63	S	492019	Odontesthes sp. Odsp-001
0.00	56	56	S	1447896	Odontesthes sp. TJX-2014
0.00	1	1	S	172922	Odontesthes sp. 'Lagoa Pinguela'
0.00	66	66	S	378430	Odontesthes hatcheri
0.00	32	32	S	1311470	Odontesthes humensis
0.00	22	22	S	103866	Odontesthes argentinensis
0.00	12	12	S	795386	Odontesthes smitti
0.00	12	12	S	1643412	Odontesthes nigricans
0.00	9	9	S	1334930	Odontesthes mauleanum
0.00	6	6	S	172715	Odontesthes mirinensis
0.00	6	6	S	103867	Odontesthes perugiae
0.00	4	4	S	1311471	Odontesthes retropinnis
0.00	3	3	S	692068	Odontesthes incisa
0.00	3	3	S	598664	Odontesthes regia
0.00	99	13	G	461497	Basilichthys
0.00	64	64	S	598662	Basilichthys microlepidotus
0.00	14	14	S	598663	Basilichthys semotilus
0.00	7	0	G1	2621458	unclassified Basilichthys
0.00	7	7	S	461498	Basilichthys sp. KRP-2007
0.00	1	1	S	1643406	Basilichthys australis
0.00	97	0	G	355513	Leuresthes
0.00	97	97	S	355514	Leuresthes tenuis
0.00	56	0	G	300303	Labidesthes
0.00	56	54	S	300304	Labidesthes sicculus
0.00	2	2	S1	1334848	Labidesthes sicculus vanhyningi
0.00	29	0	G	238740	Atherinops
0.00	29	29	S	238741	Atherinops affinis
0.00	24	0	G	1311531	Atherinopsis
0.00	24	24	S	1311532	Atherinopsis californiensis
0.00	13	0	G	2137794	Colpichthys
0.00	12	12	S	2137796	Colpichthys hubbsi
0.00	1	1	S	2137795	Colpichthys regis
0.00	1278	69	F1	238742	Menidiinae
0.00	487	33	G	238743	Menidia
0.00	304	304	S	238744	Menidia menidia
0.00	61	61	S	269057	Menidia beryllina
0.00	50	50	S	587617	Menidia estor
0.00	15	15	S	461516	Menidia extensa
0.00	12	12	S	461517	Menidia peninsulae
0.00	10	10	S	461514	Menidia colei
0.00	2	2	S	946562	Menidia audens
0.00	414	95	G	300301	Atherinella
0.00	63	63	S	1154645	Atherinella brasiliensis
0.00	35	35	S	1643403	Atherinella guatemalensis
0.00	22	22	S	300302	Atherinella panamensis
0.00	21	21	S	1334845	Atherinella starksi
0.00	20	20	S	1143728	Atherinella argentea
0.00	19	19	S	1334835	Atherinella blackburni
0.00	18	0	G1	2624411	unclassified Atherinella
0.00	16	16	S	1334840	Atherinella sp. DDB-2013
0.00	1	1	S	533326	Atherinella sp. 1 MVM-2008
0.00	1	1	S	1183113	Atherinella sp. BOLD:AAI4787
0.00	18	18	S	1334842	Atherinella sallei
0.00	17	17	S	1334833	Atherinella balsana
0.00	16	16	S	1334836	Atherinella chagresi
0.00	10	10	S	461502	Atherinella schultzi
0.00	9	9	S	461500	Atherinella crystallina
0.00	8	8	S	461501	Atherinella milleri
0.00	7	7	S	1334832	Atherinella ammophila
0.00	7	7	S	1334837	Atherinella colombiensis
0.00	7	7	S	1643404	Atherinella marvelae
0.00	6	6	S	1334844	Atherinella serrivomer
0.00	6	6	S	1643405	Atherinella pellosemeion
0.00	5	5	S	1334831	Atherinella alvarezi
0.00	4	4	S	1334843	Atherinella sardina
0.00	1	1	S	1143730	Atherinella hubbsi
0.00	187	11	G	370628	Chirostoma
0.00	118	118	S	370629	Chirostoma humboldtianum
0.00	20	20	S	461504	Chirostoma attenuatum
0.00	10	10	S	461509	Chirostoma jordani
0.00	8	8	S	461510	Chirostoma labarcae
0.00	7	7	S	461512	Chirostoma riojai
0.00	4	4	S	461506	Chirostoma consocium
0.00	4	4	S	461507	Chirostoma contrerasi
0.00	1	1	S	370630	Chirostoma promelas
0.00	1	1	S	461503	Chirostoma arge
0.00	1	1	S	461505	Chirostoma chapalae
0.00	1	1	S	461508	Chirostoma grandocule
0.00	1	1	S	461513	Chirostoma sphyraena
0.00	51	0	G	370633	Membras
0.00	30	30	S	370634	Membras martinica
0.00	21	21	S	1143736	Membras gilberti
0.00	41	0	G	1144223	Melanorhinus
0.00	41	41	S	1144224	Melanorhinus microps
0.00	29	16	G	461518	Poblana
0.00	7	7	S	461520	Poblana ferdebueni
0.00	3	3	S	461519	Poblana alchichica
0.00	2	2	S	461522	Poblana squamata
0.00	1	1	S	461521	Poblana letholepis
0.00	2079	156	F	30700	Melanotaeniidae
0.00	1311	398	G	32459	Melanotaenia
0.00	126	126	S	588576	Melanotaenia australis
0.00	91	91	S	120844	Melanotaenia fluviatilis
0.00	65	2	G1	2628656	unclassified Melanotaenia
0.00	17	17	S	1250807	Melanotaenia sp. 'Pianfon'
0.00	14	14	S	1250808	Melanotaenia sp. 'Rawara'
0.00	9	9	S	1250806	Melanotaenia sp. NT
0.00	5	5	S	1206911	Melanotaenia sp. YPM 20539
0.00	3	3	S	1250809	Melanotaenia sp. 'Suswa'
0.00	3	3	S	1250805	Melanotaenia sp. 'Dekai'
0.00	2	2	S	1769397	Melanotaenia sp. PJU-2015c
0.00	2	2	S	120940	Melanotaenia sp. II1
0.00	2	2	S	1127765	Melanotaenia sp. AC-2011
0.00	1	1	S	1384540	Melanotaenia sp. 4 APS-2013
0.00	1	1	S	1384542	Melanotaenia sp. 6 APS-2013
0.00	1	1	S	1250804	Melanotaenia sp. 'Bindoola'
0.00	1	1	S	795387	Melanotaenia sp. 'LIGUDG Mel 1'
0.00	1	1	S	1769394	Melanotaenia sp. PJU-2015a
0.00	1	1	S	120939	Melanotaenia sp. III2
0.00	65	65	S	238736	Melanotaenia praecox
0.00	56	36	S	33519	Melanotaenia splendida
0.00	9	9	S1	120803	Melanotaenia splendida splendida
0.00	8	8	S1	120805	Melanotaenia splendida inornata
0.00	3	3	S1	120827	Melanotaenia splendida tatei
0.00	51	51	S	120839	Melanotaenia lacustris
0.00	48	48	S	1250792	Melanotaenia boesemani
0.00	34	34	S	39406	Melanotaenia trifasciata
0.00	32	32	S	120836	Melanotaenia goldiei
0.00	30	30	S	120830	Melanotaenia parkinsoni
0.00	22	22	S	120843	Melanotaenia duboulayi
0.00	19	19	S	120846	Melanotaenia catherinae
0.00	18	18	S	120832	Melanotaenia maccullochi
0.00	17	17	S	1250791	Melanotaenia arfakensis
0.00	13	13	S	120850	Melanotaenia affinis
0.00	13	13	S	1250790	Melanotaenia angfa
0.00	12	12	S	120801	Melanotaenia gracilis
0.00	12	12	S	120849	Melanotaenia japenensis
0.00	12	12	S	1250802	Melanotaenia rubrostriatus
0.00	11	11	S	1250798	Melanotaenia papuae
0.00	11	11	S	120835	Melanotaenia mubiensis
0.00	11	11	S	1250810	Melanotaenia synergos
0.00	10	10	S	1250795	Melanotaenia kokasensis
0.00	10	10	S	120848	Melanotaenia batanta
0.00	10	10	S	1250803	Melanotaenia salawati
0.00	10	10	S	120797	Melanotaenia ogilbyi
0.00	8	8	S	1250796	Melanotaenia misoolensis
0.00	8	8	S	1250793	Melanotaenia irianjaya
0.00	8	8	S	1250789	Melanotaenia ammeri
0.00	6	6	S	120799	Melanotaenia pygmaea
0.00	6	6	S	120796	Melanotaenia nigrans
0.00	6	6	S	120800	Melanotaenia exquisita
0.00	5	5	S	1250801	Melanotaenia rubripinnis
0.00	4	4	S	120845	Melanotaenia eachamensis
0.00	4	4	S	1250794	Melanotaenia iris
0.00	4	4	S	120804	Melanotaenia caerulea
0.00	4	4	S	1498807	Melanotaenia cf. eachamensis ZSM 34158
0.00	4	4	S	120829	Melanotaenia sexlineata
0.00	3	3	S	120847	Melanotaenia fredericki
0.00	3	3	S	1662729	Melanotaenia rubrivittata
0.00	3	3	S	1562998	Melanotaenia multiradiata
0.00	3	3	S	1250812	Melanotaenia vanheurni
0.00	3	3	S	1250811	Melanotaenia utcheensis
0.00	3	3	S	120838	Melanotaenia herbertaxelrodi
0.00	3	3	S	120833	Melanotaenia lakamora
0.00	2	2	S	1250800	Melanotaenia pierucciae
0.00	2	2	S	120802	Melanotaenia sylvatica
0.00	2	2	S	1384530	Melanotaenia mairasi
0.00	2	2	S	1250797	Melanotaenia oktediensis
0.00	1	1	S	1562999	Melanotaenia sneideri
0.00	1	1	S	1662727	Melanotaenia patoti
0.00	1	1	S	1562997	Melanotaenia laticlavia
0.00	1	1	S	120837	Melanotaenia monticola
0.00	1	1	S	1437012	Melanotaenia flavipinnis
0.00	1	1	S	1384529	Melanotaenia fasinensis
0.00	1	1	S	1384528	Melanotaenia ajamaruensis
0.00	1	1	S	120834	Melanotaenia kamaka
0.00	157	0	G	262100	Rhadinocentrus
0.00	157	157	S	262101	Rhadinocentrus ornatus
0.00	156	43	G	300297	Chilatherina
0.00	30	1	G1	2639334	unclassified Chilatherina
0.00	25	25	S	1250780	Chilatherina sp. 'Gidomen'
0.00	4	4	S	1498820	Chilatherina sp. ZSM 34143
0.00	18	18	S	1250658	Chilatherina fasciata
0.00	12	12	S	1250659	Chilatherina pagwiensis
0.00	10	10	S	1250656	Chilatherina campsi
0.00	9	9	S	1250655	Chilatherina bulolo
0.00	9	9	S	1250777	Chilatherina lorentzii
0.00	8	8	S	1250654	Chilatherina axelrodi
0.00	7	7	S	1250653	Chilatherina alleni
0.00	5	5	S	1250657	Chilatherina crassispinosa
0.00	3	3	S	300298	Chilatherina bleheri
0.00	1	1	S	1250778	Chilatherina pricei
0.00	1	1	S	1250779	Chilatherina sentaniensis
0.00	119	0	G	215334	Iriatherina
0.00	119	119	S	215335	Iriatherina werneri
0.00	103	47	G	32457	Glossolepis
0.00	35	35	S	32458	Glossolepis incisus
0.00	7	7	S	1250784	Glossolepis maculosus
0.00	6	6	S	120856	Glossolepis ramuensis
0.00	5	5	S	1250782	Glossolepis kabia
0.00	1	1	S	1250781	Glossolepis dorityi
0.00	1	1	S	1250785	Glossolepis multisquamata
0.00	1	0	G1	2640441	unclassified Glossolepis
0.00	1	1	S	1250787	Glossolepis sp. 'Gidomen'
0.00	77	3	G	238737	Cairnsichthys
0.00	73	73	S	238738	Cairnsichthys rhombosomoides
0.00	1	1	S	2175904	Cairnsichthys bitaeniatus
0.00	1636	1	F	69128	Atherinidae
0.00	1603	42	F1	123700	Atherininae
0.00	458	53	G	69133	Craterocephalus
0.00	121	121	S	753914	Craterocephalus stramineus
0.00	85	85	S	753902	Craterocephalus eyresii
0.00	40	40	S	300299	Craterocephalus honoriae
0.00	37	19	S	69135	Craterocephalus stercusmuscarum
0.00	9	9	S1	120857	Craterocephalus stercusmuscarum fulvus
0.00	9	9	S1	753913	Craterocephalus stercusmuscarum stercusmuscarum
0.00	25	25	S	69134	Craterocephalus marjoriae
0.00	17	9	G1	2630387	unclassified Craterocephalus
0.00	4	4	S	1498825	Craterocephalus sp. ZSM 34172-1
0.00	4	4	S	1498826	Craterocephalus sp. ZSM 34172-3
0.00	16	16	S	753900	Craterocephalus cuneiceps
0.00	13	13	S	753909	Craterocephalus mugiloides
0.00	7	7	S	613161	Craterocephalus fluviatilis
0.00	7	7	S	753904	Craterocephalus helenae
0.00	7	7	S	613160	Craterocephalus amniculus
0.00	6	6	S	753898	Craterocephalus capreoli
0.00	5	5	S	753908	Craterocephalus marianae
0.00	5	5	S	753910	Craterocephalus munroi
0.00	4	4	S	753901	Craterocephalus dalhousiensis
0.00	4	4	S	753912	Craterocephalus pauciradiatus
0.00	3	3	S	135488	Craterocephalus randi
0.00	2	2	S	753911	Craterocephalus nouhuysi
0.00	1	1	S	753906	Craterocephalus stercusmuscarum x Craterocephalus stramineus
0.00	358	22	G	69129	Atherinomorus
0.00	103	103	S	215336	Atherinomorus lacunosus
0.00	86	86	S	94911	Atherinomorus stipes
0.00	56	3	G1	2619644	unclassified Atherinomorus
0.00	10	10	S	2548466	Atherinomorus sp. JFL10
0.00	9	9	S	1395000	Atherinomorus sp. duodecimalis-3
0.00	8	8	S	1394998	Atherinomorus sp. duodecimalis-1
0.00	8	8	S	1395001	Atherinomorus sp. lacunosus-1
0.00	6	6	S	238712	Atherinomorus sp. WLS-2003
0.00	4	4	S	1394999	Atherinomorus sp. duodecimalis-2
0.00	4	4	S	1395004	Atherinomorus sp. pinguis-2
0.00	2	2	S	1395003	Atherinomorus sp. pinguis-1
0.00	1	1	S	300316	Atherinomorus sp. Karianga
0.00	1	1	S	1395002	Atherinomorus sp. lacunosus-2
0.00	50	50	S	429650	Atherinomorus endrachtensis
0.00	14	14	S	753897	Atherinomorus vaigiensis
0.00	10	10	S	1394995	Atherinomorus aetholepis
0.00	8	8	S	1394996	Atherinomorus forskalii
0.00	8	8	S	1394997	Atherinomorus regina
0.00	1	1	S	2012906	Atherinomorus insularum
0.00	343	25	G	87784	Atherina
0.00	184	184	S	87785	Atherina boyeri
0.00	77	77	S	303921	Atherina presbyter
0.00	24	24	S	238709	Atherina hepsetus
0.00	20	20	S	990558	Atherina breviceps
0.00	8	0	G1	2625343	unclassified Atherina
0.00	4	4	S	470309	Atherina sp. 'lagunae'
0.00	3	3	S	470307	Atherina sp. 'punctuata'
0.00	1	1	S	1484496	Atherina sp. BOLD:ACL7846
0.00	5	5	S	2575616	Atherina lopeziana
0.00	210	9	G	123717	Hypoatherina
0.00	123	123	S	126353	Hypoatherina tsurugae
0.00	14	14	S	753916	Hypoatherina temminckii
0.00	10	10	S	753915	Hypoatherina harringtonensis
0.00	10	10	S	1395005	Hypoatherina barnesi
0.00	10	10	S	1395006	Hypoatherina celebesensis
0.00	10	10	S	1395008	Hypoatherina lunata
0.00	8	8	S	435131	Hypoatherina valenciennei
0.00	8	8	S	1394994	Hypoatherina woodwardi
0.00	8	8	S	1395007	Hypoatherina golanii
0.00	110	3	G	69131	Atherinosoma
0.00	101	101	S	69132	Atherinosoma microstoma
0.00	6	6	S	151756	Atherinosoma elongata
0.00	40	3	G	154829	Leptatherina
0.00	23	23	S	155173	Leptatherina wallacei
0.00	14	14	S	154830	Leptatherina presbyteroides
0.00	15	4	G	753943	Kestratherina
0.00	11	11	S	753945	Kestratherina esox
0.00	11	0	G	670420	Alepidomus
0.00	11	11	S	670421	Alepidomus evermanni
0.00	8	0	G	238710	Teramulus
0.00	8	8	S	238711	Teramulus waterloti
0.00	5	0	G	1395012	Stenatherina
0.00	5	5	S	1395009	Stenatherina panatela
0.00	3	0	G	669295	Atherinason
0.00	3	3	S	669296	Atherinason hepsetoides
0.00	29	0	F1	300307	Atherioninae
0.00	29	0	G	300309	Atherion
0.00	29	29	S	300310	Atherion elymus
0.00	3	0	F1	1182051	unclassified Atherinidae
0.00	3	3	S	1828425	Atherinidae sp. CBM DNA No. 2006-196
0.00	341	5	F	206110	Bedotiidae
0.00	226	47	G	206111	Bedotia
0.00	75	75	S	206112	Bedotia geayi
0.00	62	14	G1	2646895	unclassified Bedotia
0.00	12	12	S	1250776	Bedotia sp. 'Namorona'
0.00	12	12	S	1250775	Bedotia sp. 'Ankavia'
0.00	3	3	S	238843	Bedotia sp. 'Antalaha'
0.00	3	3	S	1498805	Bedotia sp. ZSM 34168
0.00	3	3	S	238850	Bedotia sp. 'Mahanara'
0.00	3	3	S	1127764	Bedotia sp. AC-2011
0.00	2	2	S	1498806	Bedotia sp. ZSM 34169
0.00	2	2	S	238841	Bedotia sp. 'Ranomafana'
0.00	2	2	S	238847	Bedotia sp. 'Vevembe'
0.00	2	2	S	238848	Bedotia sp. 'Betampona'
0.00	1	1	S	238849	Bedotia sp. 'Karianga'
0.00	1	1	S	300313	Bedotia sp. 'Bemarivo'
0.00	1	1	S	238688	Bedotia sp. 'Ivoloina'
0.00	1	1	S	238844	Bedotia sp. 'Sambava'
0.00	20	20	S	238691	Bedotia marojejy
0.00	10	10	S	238693	Bedotia longianalis
0.00	8	8	S	1250774	Bedotia leucopteron
0.00	2	2	S	238692	Bedotia madagascariensis
0.00	1	1	S	238694	Bedotia masoala
0.00	1	1	S	300312	Bedotia tricolor
0.00	110	10	G	238697	Rheocles
0.00	46	46	S	238698	Rheocles wrightae
0.00	25	25	S	238699	Rheocles alaotrensis
0.00	21	21	S	238702	Rheocles vatosoa
0.00	6	6	S	238701	Rheocles lateralis
0.00	2	2	S	238700	Rheocles derhami
0.00	325	1	F	160493	Pseudomugilidae
0.00	269	20	G	160494	Pseudomugil
0.00	104	104	S	160495	Pseudomugil signifer
0.00	56	56	S	235389	Pseudomugil gertrudae
0.00	21	21	S	1498519	Pseudomugil reticulatus
0.00	17	17	S	1498518	Pseudomugil pellucidus
0.00	14	14	S	235387	Pseudomugil mellis
0.00	12	12	S	1889609	Pseudomugil luminatus
0.00	10	10	S	1643413	Pseudomugil novaeguineae
0.00	9	9	S	1889608	Pseudomugil ivantsoffi
0.00	6	6	S	235388	Pseudomugil tenellus
0.00	23	0	G	1527671	Scaturiginichthys
0.00	23	23	S	1527672	Scaturiginichthys vermeilipinnis
0.00	18	0	G	1643414	Kiunga
0.00	18	18	S	1643415	Kiunga ballochi
0.00	14	0	G	1498631	Popondichthys
0.00	14	14	S	1498632	Popondichthys furcatus
0.00	206	29	F	238703	Telmatherinidae
0.00	85	21	G	270533	Telmatherina
0.00	23	23	S	390289	Telmatherina antoniae
0.00	14	14	S	390284	Telmatherina cf. bonti FH-2006
0.00	8	3	G1	2641878	unclassified Telmatherina
0.00	2	0	S	323253	Telmatherina sp. 'Rotund B'
0.00	2	2	S1	323254	Telmatherina sp. 'Rotund B' 'bright yellow'
0.00	1	1	S	293512	Telmatherina sp. 'dark'
0.00	1	1	S	293811	Telmatherina sp. 'brown'
0.00	1	0	S	323241	Telmatherina sp. 'Torpedo'
0.00	1	1	S1	323242	Telmatherina sp. 'Torpedo' 'antoniae blue'
0.00	7	7	S	270534	Telmatherina celebensis
0.00	4	4	S	390283	Telmatherina sarasinorum
0.00	3	3	S	446457	Telmatherina bonti
0.00	2	2	S	1498814	Telmatherina cf. wahjui ZSM T54
0.00	1	1	S	390285	Telmatherina opudi
0.00	1	1	S	390290	Telmatherina prognatha
0.00	1	1	S	1498813	Telmatherina cf. wahjui ZSM T53
0.00	45	0	G	238704	Marosatherina
0.00	45	45	S	238705	Marosatherina ladigesi
0.00	21	11	G	390277	Paratherina
0.00	5	5	S	390282	Paratherina striata
0.00	4	4	S	1498808	Paratherina cf. labiosa ZSM 33054
0.00	1	1	S	390278	Paratherina wolterecki
0.00	21	0	G	1498635	Kalyptatherina
0.00	21	21	S	1498636	Kalyptatherina helodes
0.00	5	1	G	390279	Tominanga
0.00	2	2	S	390294	Tominanga aurea
0.00	1	1	S	390280	Tominanga sanguicauda
0.00	1	0	G1	2617530	unclassified Tominanga
0.00	1	1	S	1498817	Tominanga sp. ZSM 33133
0.00	183	0	F	1489917	Isonidae
0.00	183	2	G	238707	Iso
0.00	92	92	S	492020	Iso hawaiiensis
0.00	39	0	G1	2625801	unclassified Iso
0.00	39	39	S	1643417	Iso sp. KU IT 803
0.00	29	29	S	238708	Iso rhothophilus
0.00	19	19	S	990597	Iso natalensis
0.00	2	2	S	1522385	Iso flosmaris
0.00	27	0	F	238706	Notocheiridae
0.00	27	0	G	1144221	Notocheirus
0.00	27	27	S	1144222	Notocheirus hubbsi
0.44	4114274	17191	O	28738	Cyprinodontiformes
0.28	2646611	46185	O1	8087	Cyprinodontoidei
0.18	1663457	6	F	8079	Poeciliidae
0.18	1663444	190327	F1	586240	Poeciliinae
0.10	901918	398737	G	8080	Poecilia
0.03	276176	276176	S	8081	Poecilia reticulata
0.01	86171	86171	S	48699	Poecilia latipinna
0.01	85781	85779	S	48701	Poecilia mexicana
0.00	2	2	S1	80273	Poecilia mexicana limantouri
0.01	54447	54447	S	48698	Poecilia formosa
0.00	162	162	S	69236	Poecilia vivipara
0.00	103	103	S	69231	Poecilia parae
0.00	37	37	S	30752	Poecilia caucana
0.00	32	32	S	69235	Poecilia sphenops
0.00	24	24	S	69226	Poecilia gillii
0.00	22	1	G1	2602681	unclassified Poecilia
0.00	8	8	S	1605795	Poecilia sp. 'Patuca'
0.00	6	6	S	1605796	Poecilia sp. 'Tipitapa'
0.00	4	4	S	1789832	Poecilia sp. 1 MP-2016
0.00	2	2	S	1605797	Poecilia sp. FA-2015
0.00	1	1	S	1789834	Poecilia sp. 3 MP-2016
0.00	19	19	S	80270	Poecilia sulphuraria
0.00	18	18	S	69233	Poecilia petenensis
0.00	17	17	S	1277675	Poecilia hondurensis
0.00	16	16	S	48702	Poecilia velifera
0.00	14	14	S	1277676	Poecilia hispaniolana
0.00	13	13	S	34783	Poecilia butleri
0.00	12	12	S	1517978	Poecilia salvatoris
0.00	12	12	S	696711	Poecilia dominicensis
0.00	11	11	S	931279	Poecilia cf. sphenops 'black molly'
0.00	10	10	S	1518011	Poecilia sarrafae
0.00	10	10	S	48700	Poecilia latipunctata
0.00	9	9	S	69230	Poecilia orri
0.00	9	9	S	679340	Poecilia wingei
0.00	8	8	S	80269	Poecilia catemaconis
0.00	8	8	S	1789829	Poecilia elegans
0.00	8	8	S	1773497	Poecilia dauli
0.00	7	7	S	1517976	Poecilia chica
0.00	7	7	S	1968854	Poecilia caymanensis
0.00	5	5	S	1848456	Poecilia kykesis
0.00	3	3	S	1277677	Poecilia cf. gillii 1 FA-2013
0.00	2	2	S	1348913	Poecilia thermalis
0.00	2	2	S	1773498	Poecilia koperi
0.00	2	2	S	1773499	Poecilia vandepolli
0.00	1	1	S	679341	Poecilia obscura
0.00	1	1	S	1277678	Poecilia cf. sphenops 2 FA-2013
0.00	1	1	S	1773500	Poecilia wandae
0.00	1	1	S	1789831	Poecilia nelsoni
0.06	567703	231911	G	8082	Xiphophorus
0.02	187341	187341	S	32473	Xiphophorus couchianus
0.02	146633	146633	S	8083	Xiphophorus maculatus
0.00	1398	1385	S	8084	Xiphophorus hellerii
0.00	13	13	S1	188717	Xiphophorus hellerii guentheri
0.00	84	84	S	32479	Xiphophorus montezumae
0.00	45	45	S	32483	Xiphophorus pygmaeus
0.00	38	38	S	32480	Xiphophorus multilineatus
0.00	32	32	S	8086	Xiphophorus xiphidium
0.00	28	28	S	32469	Xiphophorus birchmanni
0.00	27	27	S	32482	Xiphophorus nigrensis
0.00	24	24	S	32484	Xiphophorus variatus
0.00	16	16	S	32470	Xiphophorus clemenciae
0.00	16	16	S	30753	Xiphophorus signum
0.00	14	14	S	96538	Xiphophorus maculatus x Xiphophorus hellerii
0.00	11	11	S	32471	Xiphophorus continens
0.00	11	11	S	224195	Xiphophorus mixei
0.00	10	10	S	224194	Xiphophorus monticolus
0.00	8	8	S	32481	Xiphophorus nezahualcoyotl
0.00	7	7	S	32474	Xiphophorus evelynae
0.00	7	7	S	32476	Xiphophorus malinche
0.00	6	0	G1	2622425	unclassified Xiphophorus
0.00	5	5	S	8085	Xiphophorus sp.
0.00	1	1	S	585986	Xiphophorus sp. 35RD
0.00	6	6	S	186743	Xiphophorus mayae
0.00	6	6	S	32478	Xiphophorus milleri
0.00	6	6	S	32472	Xiphophorus cortezi
0.00	5	5	S	1075644	Xiphophorus hellerii x Xiphophorus maculatus
0.00	4	4	S	32477	Xiphophorus meyeri
0.00	4	4	S	32475	Xiphophorus gordoni
0.00	3	3	S	32468	Xiphophorus andersi
0.00	2	2	S	32467	Xiphophorus alvarezi
0.00	883	113	G	33527	Gambusia
0.00	371	371	S	33528	Gambusia affinis
0.00	167	167	S	37273	Gambusia holbrooki
0.00	28	28	S	37290	Gambusia wrayi
0.00	23	23	S	417461	Gambusia atrora
0.00	22	22	S	37288	Gambusia vittata
0.00	19	19	S	37276	Gambusia luma
0.00	19	19	S	37280	Gambusia nicaraguensis
0.00	16	16	S	37286	Gambusia rhizophorae
0.00	12	12	S	865991	Gambusia quadruncus
0.00	11	11	S	1077478	Gambusia lemaitrei
0.00	10	10	S	37272	Gambusia hispaniolae
0.00	10	10	S	37270	Gambusia geiseri
0.00	8	8	S	37271	Gambusia heterochir
0.00	8	8	S	37274	Gambusia hubbsi
0.00	7	7	S	1077477	Gambusia aurata
0.00	6	6	S	37284	Gambusia puncticulata
0.00	5	5	S	1231355	Gambusia clarkhubbsi
0.00	4	4	S	37277	Gambusia manni
0.00	4	4	S	37275	Gambusia hurtadoi
0.00	3	0	G1	2634307	unclassified Gambusia
0.00	2	2	S	1550379	Gambusia sp. RBL-2014
0.00	1	1	S	670415	Gambusia sp. MFP.18.000127
0.00	3	3	S	1077479	Gambusia speciosa
0.00	3	3	S	1231356	Gambusia gaigei
0.00	3	3	S	37287	Gambusia sexradiata
0.00	3	3	S	37283	Gambusia punctata
0.00	2	2	S	1258584	Gambusia krumholzi
0.00	1	1	S	37289	Gambusia yucatana
0.00	1	1	S	37282	Gambusia panuco
0.00	1	1	S	37279	Gambusia melapleura
0.00	664	144	G	56612	Poeciliopsis
0.00	72	72	S	73161	Poeciliopsis monacha
0.00	65	65	S	56613	Poeciliopsis lucida
0.00	43	43	S	188128	Poeciliopsis infans
0.00	39	39	S	188126	Poeciliopsis fasciata
0.00	38	38	S	68464	Poeciliopsis occidentalis
0.00	30	30	S	119849	Poeciliopsis gracilis
0.00	23	23	S	188136	Poeciliopsis turrubarensis
0.00	20	20	S	188130	Poeciliopsis paucimaculata
0.00	19	19	S	188133	Poeciliopsis retropinna
0.00	17	17	S	188135	Poeciliopsis turneri
0.00	17	17	S	188132	Poeciliopsis prolifica
0.00	16	16	S	188125	Poeciliopsis elongata
0.00	16	16	S	188137	Poeciliopsis viriosa
0.00	15	15	S	188134	Poeciliopsis scarlli
0.00	15	15	S	188138	Poeciliopsis sonoriensis
0.00	14	14	S	188123	Poeciliopsis balsas
0.00	13	13	S	188131	Poeciliopsis presidionis
0.00	13	13	S	188127	Poeciliopsis hnilickai
0.00	12	0	G1	2622221	unclassified Poeciliopsis
0.00	12	12	S	2565868	Poeciliopsis sp. MVH99-2a#5
0.00	9	9	S	188122	Poeciliopsis baenschi
0.00	5	5	S	188129	Poeciliopsis latidens
0.00	3	3	S	188124	Poeciliopsis catemaco
0.00	3	3	S	73162	Poeciliopsis monacha x Poeciliopsis occidentalis
0.00	2	2	S	197186	Poeciliopsis monacha x P. lucida
0.00	1	1	S	193139	Poeciliopsis monacha x P. monacha x P. lucida
0.00	202	56	G	1260735	Pseudoxiphophorus
0.00	94	94	S	119480	Pseudoxiphophorus bimaculatus
0.00	42	42	S	417462	Pseudoxiphophorus jonesii
0.00	4	4	S	1260612	Pseudoxiphophorus litoperas
0.00	3	3	S	1260611	Pseudoxiphophorus diremptus
0.00	1	1	S	1260609	Pseudoxiphophorus anzuetoi
0.00	1	1	S	1260613	Pseudoxiphophorus obliquus
0.00	1	1	S	1265741	Pseudoxiphophorus cf. tuxtlaensis AA-2012
0.00	175	41	G	154031	Limia
0.00	31	31	S	154041	Limia vittata
0.00	22	22	S	69229	Limia nigrofasciata
0.00	20	20	S	154034	Limia melanogaster
0.00	14	14	S	69227	Limia heterandria
0.00	8	8	S	154042	Limia zonata
0.00	6	6	S	154040	Limia versicolor
0.00	6	6	S	417468	Limia tridens
0.00	6	6	S	154036	Limia pauciradiata
0.00	6	6	S	154033	Limia dominicensis
0.00	6	6	S	154032	Limia caymanensis
0.00	6	6	S	69232	Limia perugiae
0.00	1	1	S	154035	Limia melanonotata
0.00	1	1	S	1826605	Limia sulphurophila
0.00	1	0	G1	2635747	unclassified Limia
0.00	1	1	S	1826606	Limia sp. PFW-2016
0.00	167	11	G	648186	Micropoecilia
0.00	79	79	S	69234	Micropoecilia picta
0.00	62	62	S	69812	Micropoecilia bifurca
0.00	15	15	S	696717	Micropoecilia branneri
0.00	137	18	G	417477	Pamphorichthys
0.00	62	62	S	69228	Pamphorichthys minor
0.00	19	19	S	417478	Pamphorichthys hollandi
0.00	18	18	S	984791	Pamphorichthys hasemani
0.00	12	12	S	984792	Pamphorichthys scalpridens
0.00	8	8	S	69225	Pamphorichthys araguaiensis
0.00	132	38	G	32463	Priapella
0.00	30	30	S	32464	Priapella compressa
0.00	30	30	S	32466	Priapella olmecae
0.00	25	25	S	32465	Priapella intermedia
0.00	8	8	S	385258	Priapella chamulae
0.00	1	1	S	1017263	Priapella lacandonae
0.00	128	0	G	55103	Heterandria
0.00	128	128	S	55104	Heterandria formosa
0.00	117	11	G	51554	Brachyrhaphis
0.00	31	31	S	51561	Brachyrhaphis rhabdophora
0.00	27	27	S	51557	Brachyrhaphis hartwegi
0.00	21	21	S	51563	Brachyrhaphis terrabensis
0.00	9	9	S	51555	Brachyrhaphis cascajalensis
0.00	3	3	S	51556	Brachyrhaphis episcopi
0.00	3	3	S	51558	Brachyrhaphis holdridgei
0.00	3	3	S	51560	Brachyrhaphis punctifer
0.00	3	3	S	51562	Brachyrhaphis roseni
0.00	3	3	S	2099941	Brachyrhaphis roswithae
0.00	2	2	S	51559	Brachyrhaphis parismina
0.00	1	1	S	2099940	Brachyrhaphis hessfeldi
0.00	108	7	G	55105	Girardinus
0.00	40	3	G1	672346	Girardinus
0.00	27	27	S	55106	Girardinus metallicus
0.00	7	7	S	585900	Girardinus microdactylus
0.00	2	2	S	585901	Girardinus rivasi
0.00	1	1	S	585904	Girardinus sp. GMIC19
0.00	21	1	G1	585967	Glaridichthys
0.00	15	15	S	585968	Girardinus falcatus
0.00	5	5	S	585969	Girardinus uninotatus
0.00	21	0	G1	586241	Toxus
0.00	21	21	S	417472	Girardinus creolus
0.00	19	8	G1	585965	Dactylophallus
0.00	8	8	S	585964	Girardinus denticulatus
0.00	2	2	S	585966	Girardinus ramsdeni
0.00	1	1	S	586243	Girardinus sp. DDEN10
0.00	99	4	G	188120	Priapichthys
0.00	56	56	S	371414	Priapichthys annectens
0.00	19	19	S	372472	Priapichthys panamensis
0.00	19	19	S	1517980	Priapichthys darienensis
0.00	1	1	S	371415	Priapichthys puetzi
0.00	99	4	G	28749	Cnesterodon
0.00	76	76	S	30751	Cnesterodon decemmaculatus
0.00	11	11	S	696212	Cnesterodon hypselurus
0.00	6	6	S	1517968	Cnesterodon septentrionalis
0.00	2	2	S	1777996	Cnesterodon cf. raddai MG ZV-P 281
0.00	92	4	G	119482	Phallichthys
0.00	37	37	S	119483	Phallichthys amates
0.00	34	34	S	188089	Phallichthys tico
0.00	12	12	S	372473	Phallichthys quadripunctatus
0.00	3	3	S	585906	Phallichthys pittieri
0.00	2	2	S	2489303	Phallichthys fairweatheri
0.00	74	0	G	37291	Belonesox
0.00	74	74	S	37292	Belonesox belizanus
0.00	65	9	G	188088	Neoheterandria
0.00	22	22	S	417463	Neoheterandria elegans
0.00	21	21	S	364900	Neoheterandria tridentiger
0.00	13	13	S	364899	Neoheterandria cana
0.00	54	0	G	28753	Tomeurus
0.00	54	54	S	28754	Tomeurus gracilis
0.00	43	5	G	55107	Phalloceros
0.00	34	34	S	55108	Phalloceros caudimaculatus
0.00	3	3	S	1053586	Phalloceros uai
0.00	1	1	S	1123850	Phalloceros harpagos
0.00	39	0	G	32461	Alfaro
0.00	35	35	S	55102	Alfaro cultratus
0.00	4	4	S	32462	Alfaro huberi
0.00	38	0	G	585983	Xenophallus
0.00	38	38	S	188087	Xenophallus umbratilis
0.00	36	2	G	417459	Heterophallus
0.00	27	27	S	417460	Heterophallus milleri
0.00	7	7	S	37285	Heterophallus rachovii
0.00	35	0	G	417473	Quintana
0.00	35	35	S	417474	Quintana atrizona
0.00	28	0	G	417471	Pseudopoecilia
0.00	28	28	S	188121	Pseudopoecilia festae
0.00	26	0	G	417475	Xenodexia
0.00	26	26	S	417476	Xenodexia ctenolepis
0.00	22	3	G	417469	Scolichthys
0.00	17	17	S	417470	Scolichthys greenwayi
0.00	2	2	S	1517982	Scolichthys iota
0.00	19	2	G	417466	Carlhubbsia
0.00	17	17	S	417467	Carlhubbsia stuarti
0.00	14	0	G	417464	Phalloptychus
0.00	14	14	S	417465	Phalloptychus januarius
0.00	7	0	F1	1402211	unclassified Poeciliidae
0.00	7	7	S	1402212	Poeciliidae sp. JCB-2013
0.05	487364	44	F	28756	Fundulidae
0.05	487204	301	G	8077	Fundulus
0.05	485779	485723	S	8078	Fundulus heteroclitus
0.00	31	31	S1	351661	Fundulus heteroclitus macrolepidotus
0.00	25	25	S1	571281	Fundulus heteroclitus heteroclitus
0.00	226	226	S	34781	Fundulus notatus
0.00	141	141	S	34782	Fundulus olivaceus
0.00	136	136	S	34779	Fundulus grandis
0.00	135	135	S	722633	Fundulus julisia
0.00	88	88	S	54267	Fundulus diaphanus
0.00	53	53	S	34776	Fundulus catenatus
0.00	44	44	S	28757	Fundulus parvipinnis
0.00	41	41	S	54271	Fundulus sciadicus
0.00	30	30	S	33521	Fundulus zebrinus
0.00	24	24	S	54269	Fundulus lineolatus
0.00	24	24	S	76053	Fundulus majalis
0.00	23	23	S	54266	Fundulus blairae
0.00	21	21	S	34780	Fundulus lima
0.00	19	19	S	722639	Fundulus stellifer
0.00	17	17	S	722631	Fundulus cingulatus
0.00	15	15	S	1920217	Fundulus cf. catenatus PJH-2016
0.00	11	0	G1	2633965	unclassified Fundulus
0.00	11	11	S	119493	Fundulus sp. 'Laguna de Labradores'
0.00	9	9	S	34777	Fundulus chrysotus
0.00	9	9	S	1295613	Fundulus bifax
0.00	9	9	S	722637	Fundulus rubrifrons
0.00	8	8	S	76055	Fundulus similis
0.00	6	6	S	722638	Fundulus seminolis
0.00	5	5	S	54270	Fundulus nottii
0.00	5	5	S	722632	Fundulus jenkinsi
0.00	4	4	S	722635	Fundulus luciae
0.00	4	4	S	345513	Fundulus euryzonus
0.00	3	3	S	722634	Fundulus kansae
0.00	3	3	S	722636	Fundulus rathbuni
0.00	3	3	S	34778	Fundulus dispar
0.00	3	3	S	151021	Fundulus bermudae
0.00	1	1	S	76054	Fundulus pulvereus
0.00	1	1	S	54268	Fundulus escambiae
0.00	1	1	S	151022	Fundulus confluentus
0.00	1	1	S	2578281	Fundulus grandissimus
0.00	1	1	S	2614783	Fundulus persimilis
0.00	88	16	G	232976	Lucania
0.00	55	55	S	232977	Lucania goodei
0.00	15	15	S	722640	Lucania parva
0.00	2	2	S	1540850	Lucania interioris
0.00	20	0	G	1046122	Leptolucania
0.00	20	20	S	1046123	Leptolucania ommata
0.00	8	0	G	722642	Adinia
0.00	8	8	S	722643	Adinia xenica
0.05	446794	2	F	8076	Cyprinodontidae
0.05	446740	0	F1	136836	Cyprinodontinae
0.05	446490	28	F2	136838	Cyprinodontini
0.05	446254	402	G	28741	Cyprinodon
0.05	445393	445348	S	28743	Cyprinodon variegatus
0.00	31	31	S1	1137050	Cyprinodon variegatus variegatus
0.00	14	14	S1	1265392	Cyprinodon variegatus hubbsi
0.00	188	9	S	33520	Cyprinodon nevadensis
0.00	98	98	S1	69240	Cyprinodon nevadensis amargosae
0.00	79	79	S1	69241	Cyprinodon nevadensis mionectes
0.00	2	2	S1	69242	Cyprinodon nevadensis pectoralis
0.00	71	71	S	28742	Cyprinodon rubrofluviatilis
0.00	32	28	S	69138	Cyprinodon macularius
0.00	4	4	S1	125318	Cyprinodon macularius macularius
0.00	31	31	S	69136	Cyprinodon diabolis
0.00	27	27	S	77115	Cyprinodon tularosa
0.00	16	16	S	323272	Cyprinodon nazas
0.00	12	12	S	323266	Cyprinodon elegans
0.00	10	10	S	323262	Cyprinodon dearborni
0.00	8	0	G1	2630923	unclassified Cyprinodon
0.00	3	3	S	48417	Cyprinodon sp.
0.00	3	3	S	323350	Cyprinodon sp. 18 AAE-2005
0.00	2	2	S	350059	Cyprinodon sp. AAE-2005
0.00	7	7	S	69137	Cyprinodon fontinalis
0.00	7	7	S	141418	Cyprinodon artifrons
0.00	6	6	S	69139	Cyprinodon radiosus
0.00	6	6	S	141419	Cyprinodon beltrani
0.00	6	6	S	323269	Cyprinodon macrolepis
0.00	5	5	S	323267	Cyprinodon veronicae
0.00	3	3	S	350061	Cyprinodon riverendi
0.00	3	3	S	323263	Cyprinodon bondi
0.00	3	3	S	323276	Cyprinodon bifasciatus
0.00	2	2	S	323274	Cyprinodon meeki
0.00	2	2	S	323271	Cyprinodon pachycephalus
0.00	2	2	S	323268	Cyprinodon alvarezi
0.00	2	2	S	323265	Cyprinodon bovinus
0.00	2	2	S	350060	Cyprinodon nichollsi
0.00	2	2	S	1483516	Cyprinodon julimes
0.00	1	1	S	323277	Cyprinodon atrorus
0.00	1	1	S	323279	Cyprinodon albivelis
0.00	1	1	S	323270	Cyprinodon eximius
0.00	1	1	S	141415	Cyprinodon labiosus
0.00	1	1	S	69140	Cyprinodon salinus
0.00	1	1	S	323264	Cyprinodon pecosensis
0.00	112	0	G	28744	Jordanella
0.00	108	108	S	28745	Jordanella floridae
0.00	4	4	S	30734	Jordanella pulchra
0.00	66	0	G	30741	Floridichthys
0.00	63	63	S	30742	Floridichthys carpio
0.00	2	2	S	722563	Floridichthys polyommus
0.00	1	0	G1	2624860	unclassified Floridichthys
0.00	1	1	S	722606	Floridichthys sp. 1 MVM-2009
0.00	18	0	G	30739	Cualac
0.00	18	18	S	30740	Cualac tessellatus
0.00	12	0	G	30745	Megupsilon
0.00	12	12	S	30746	Megupsilon aporus
0.00	250	0	F2	136837	Orestiniini
0.00	250	132	G	30747	Orestias
0.00	42	42	S	30748	Orestias agassizii
0.00	19	0	G1	2688755	unclassified Orestias (in: Chordata)
0.00	12	12	S	1679242	Orestias sp. LIR09
0.00	4	4	S	1294750	Orestias sp. 1 PM-2013
0.00	1	1	S	1294751	Orestias sp. 2 PM-2013
0.00	1	1	S	1424618	Orestias sp. SRT2
0.00	1	1	S	1943709	Orestias sp. Chuviri_117
0.00	13	13	S	57950	Orestias ascotanensis
0.00	10	10	S	57952	Orestias gilsoni
0.00	9	9	S	30750	Orestias luteus
0.00	6	6	S	208468	Orestias laucaensis
0.00	4	4	S	208469	Orestias parinacotensis
0.00	3	3	S	57954	Orestias imarpe
0.00	2	2	S	30749	Orestias ispi
0.00	2	2	S	57957	Orestias mooni
0.00	2	2	S	208470	Orestias tschudii
0.00	1	1	S	214926	Orestias silustani
0.00	1	1	S	1424597	Orestias cf. agassizii BE1182
0.00	1	1	S	1294749	Orestias puni
0.00	1	1	S	57949	Orestias albus
0.00	1	1	S	57961	Orestias taquiri
0.00	1	1	S	208467	Orestias chungarensis
0.00	52	0	F1	136839	Cubanichthyinae
0.00	52	3	G	28739	Cubanichthys
0.00	25	25	S	28740	Cubanichthys pengelleyi
0.00	24	24	S	668544	Cubanichthys cubensis
0.00	1003	99	F	28758	Goodeidae
0.00	225	7	G	28761	Xenotoca
0.00	196	196	S	28762	Xenotoca eiseni
0.00	17	17	S	1457308	Xenotoca variata
0.00	4	4	S	208465	Xenotoca melanosoma
0.00	1	1	S	2528441	Xenotoca doadrioi
0.00	120	8	G	28759	Crenichthys
0.00	85	13	S	28760	Crenichthys baileyi
0.00	69	69	S1	2005704	Crenichthys baileyi moapae
0.00	1	1	S1	2041182	Crenichthys baileyi albivalis
0.00	1	1	S1	2041183	Crenichthys baileyi thermophilus
0.00	1	1	S1	2041188	Crenichthys baileyi grandis
0.00	27	27	S	33522	Crenichthys nevadae
0.00	109	1	G	28763	Zoogoneticus
0.00	66	66	S	197885	Zoogoneticus tequila
0.00	41	41	S	28764	Zoogoneticus quitzeoensis
0.00	1	1	S	2528442	Zoogoneticus purhepechus
0.00	77	0	G	33531	Empetrichthys
0.00	77	8	S	33532	Empetrichthys latos
0.00	69	69	S1	2005705	Empetrichthys latos latos
0.00	57	12	G	33525	Skiffia
0.00	27	27	S	242984	Skiffia bilineata
0.00	9	9	S	208354	Skiffia lermae
0.00	8	8	S	33526	Skiffia multipunctata
0.00	1	1	S	208353	Skiffia francesae
0.00	53	13	G	33523	Ilyodon
0.00	22	22	S	208351	Ilyodon whitei
0.00	14	14	S	33524	Ilyodon furcidens
0.00	4	0	G1	2617796	unclassified Ilyodon
0.00	4	4	S	208462	Ilyodon sp. 'Ameca'
0.00	52	16	G	208314	Allotoca
0.00	11	11	S	208320	Allotoca regalis
0.00	9	9	S	208317	Allotoca dugesii
0.00	5	5	S	208360	Allotoca goslinei
0.00	3	3	S	208318	Allotoca maculata
0.00	3	3	S	208322	Allotoca zacapuensis
0.00	2	2	S	208319	Allotoca meeki
0.00	1	1	S	208315	Allotoca catarinae
0.00	1	1	S	208316	Allotoca diazi
0.00	1	0	G1	2631433	unclassified Allotoca
0.00	1	1	S	208321	Allotoca sp. 1-IID
0.00	31	4	G	208332	Girardinichthys
0.00	20	20	S	208334	Girardinichthys viviparus
0.00	7	7	S	208333	Girardinichthys multiradiatus
0.00	26	9	G	208307	Allodontichthys
0.00	8	8	S	208308	Allodontichthys hubbsi
0.00	4	4	S	208310	Allodontichthys tamazulae
0.00	3	3	S	208311	Allodontichthys zonistius
0.00	2	2	S	208309	Allodontichthys polylepis
0.00	25	3	G	208335	Goodea
0.00	13	13	S	208337	Goodea gracilis
0.00	9	9	S	208336	Goodea atripinnis
0.00	22	0	G	208325	Ataeniobius
0.00	22	22	S	208326	Ataeniobius toweri
0.00	20	0	G	208355	Xenoophorus
0.00	20	20	S	1517983	Xenoophorus captivus
0.00	17	5	G	208329	Characodon
0.00	7	7	S	208330	Characodon audax
0.00	5	5	S	208331	Characodon lateralis
0.00	16	0	G	208357	Xenotaenia
0.00	16	16	S	208358	Xenotaenia resolanae
0.00	16	0	G	208323	Ameca
0.00	16	16	S	208324	Ameca splendens
0.00	15	8	G	208327	Chapalichthys
0.00	5	5	S	208328	Chapalichthys encaustus
0.00	2	2	S	242982	Chapalichthys pardalis
0.00	13	0	G	208338	Hubbsina
0.00	13	13	S	208339	Hubbsina turneri
0.00	10	0	G	208312	Alloophorus
0.00	10	10	S	208313	Alloophorus robustus
0.00	851	0	F	2547680	Aphaniidae
0.00	851	102	G	30735	Aphanius
0.00	126	126	S	30736	Aphanius fasciatus
0.00	102	2	S	195826	Aphanius anatoliae
0.00	88	88	S1	195827	Aphanius anatoliae anatoliae
0.00	12	12	S1	195831	Aphanius anatoliae splendens
0.00	66	66	S	136835	Aphanius iberus
0.00	63	26	S	37268	Aphanius dispar
0.00	37	37	S1	196032	Aphanius dispar dispar
0.00	60	60	S	30737	Aphanius mento
0.00	37	37	S	195836	Aphanius danfordii
0.00	33	33	S	289295	Aphanius isfahanensis
0.00	26	26	S	195835	Aphanius asquamatus
0.00	26	26	S	195839	Aphanius sophiae
0.00	25	25	S	195841	Aphanius villwocki
0.00	24	24	S	195833	Aphanius transgrediens
0.00	21	21	S	289294	Aphanius farsicus
0.00	18	18	S	195838	Aphanius sirhani
0.00	17	17	S	195834	Aphanius apodus
0.00	17	17	S	195851	Aphanius vladykovi
0.00	14	14	S	1482989	Aphanius richardsoni
0.00	13	13	S	195837	Aphanius ginaonis
0.00	12	12	S	370336	Aphanius saourensis
0.00	8	8	S	1439332	Aphanius furcatus
0.00	7	1	G1	2621231	unclassified Aphanius
0.00	6	6	S	1335228	Aphanius sp. ZG-2013a
0.00	6	6	S	2036766	Aphanius stoliczkanus
0.00	5	5	S	30738	Aphanius chantrei
0.00	5	5	S	1461389	Aphanius baeticus
0.00	4	4	S	2212636	Aphanius hormuzensis
0.00	3	3	S	1482991	Aphanius similis
0.00	2	2	S	1451282	Aphanius pluristriatus
0.00	2	2	S	1482986	Aphanius mentoides
0.00	2	2	S	1198149	Aphanius arakensis
0.00	1	1	S	1468473	Aphanius kavirensis
0.00	1	1	S	2056488	Aphanius cf. dispar APHA1_6
0.00	1	1	S	1482985	Aphanius maeandricus
0.00	1	1	S	1482987	Aphanius meridionalis
0.00	1	1	S	1532022	Aphanius marassantensis
0.00	280	4	F	143026	Anablepidae
0.00	123	0	F1	28765	Jenynsiinae
0.00	123	40	G	28766	Jenynsia
0.00	37	37	S	699901	Jenynsia onca
0.00	21	21	S	441951	Jenynsia multidentata
0.00	5	5	S	2595109	Jenynsia tucumana
0.00	4	4	S	28767	Jenynsia lineata
0.00	4	4	S	195840	Jenynsia maculata
0.00	3	3	S	1930539	Jenynsia unitaenia
0.00	3	0	G1	2624507	unclassified Jenynsia
0.00	2	2	S	1963865	Jenynsia sp. PA-2017
0.00	1	1	S	2109934	Jenynsia sp. UFRJ 10034
0.00	2	2	S	1963867	Jenynsia sanctaecatarinae
0.00	2	2	S	2109936	Jenynsia eirmostigma
0.00	1	1	S	2109935	Jenynsia eigenmanni
0.00	1	1	S	2595107	Jenynsia alternimaculata
0.00	116	0	F1	143027	Anablepinae
0.00	116	26	G	143028	Anableps
0.00	84	84	S	195821	Anableps anableps
0.00	4	4	S	1963866	Anableps microlepis
0.00	2	2	S	1517967	Anableps dowei
0.00	37	0	F1	143029	Oxyzygonectinae
0.00	37	0	G	143030	Oxyzygonectes
0.00	37	37	S	195852	Oxyzygonectes dovii
0.00	263	0	F	28768	Profundulidae
0.00	263	60	G	28769	Profundulus
0.00	36	36	S	33529	Profundulus punctatus
0.00	30	30	S	214928	Profundulus labialis
0.00	30	30	S	1502947	Profundulus balsanus
0.00	22	22	S	1204573	Profundulus hildebrandi
0.00	18	18	S	28770	Profundulus guatemalensis
0.00	15	0	G1	2622803	unclassified Profundulus
0.00	15	15	S	1502948	Profundulus sp. 1 FM-2014
0.00	13	13	S	1204576	Profundulus kreiseri
0.00	13	13	S	2487852	Profundulus mixtlanensis
0.00	12	12	S	1204575	Profundulus portillorum
0.00	8	8	S	943670	Profundulus candalarius
0.00	3	3	S	1204574	Profundulus oaxacae
0.00	3	3	S	2487853	Profundulus parentiae
0.00	225	19	F	586242	Procatopodidae
0.00	66	0	G	1573815	Poropanchax
0.00	61	61	S	691897	Poropanchax normani
0.00	5	5	S	1573816	Poropanchax luxophthalmus
0.00	63	0	G	691894	Procatopus
0.00	38	38	S	691895	Procatopus similis
0.00	25	25	S	1517981	Procatopus nototaenia
0.00	29	0	G	28746	Aplocheilichthys
0.00	29	29	S	28748	Aplocheilichthys spilauchen
0.00	13	0	G	1677005	Hypsopanchax
0.00	13	13	S	2109924	Hypsopanchax modestus
0.00	10	0	G	446501	Plataplochilus
0.00	8	8	S	1573759	Plataplochilus miltotaenia
0.00	2	2	S	446503	Plataplochilus aff. ngaensis RS-2007
0.00	7	0	G	2109925	Rhexipanchax
0.00	7	7	S	2109927	Rhexipanchax lamberti
0.00	6	0	G	1573791	Lamprichthys
0.00	6	6	S	1573792	Lamprichthys tanganicanus
0.00	6	0	G	1573793	Micropanchax
0.00	6	6	S	1573794	Micropanchax kingii
0.00	5	0	G	2546135	Lacustricola
0.00	5	5	S	2546149	Lacustricola pumilus
0.00	1	0	G	1676982	Congopanchax
0.00	1	1	S	1676983	Congopanchax myersi
0.00	107	0	F	195853	Valenciidae
0.00	107	8	G	195854	Valencia
0.00	60	60	S	195856	Valencia letourneuxi
0.00	39	39	S	195855	Valencia hispanica
0.00	66	0	F	2547681	Fluviphylacidae
0.00	66	4	G	28751	Fluviphylax
0.00	32	32	S	28752	Fluviphylax pygmaeus
0.00	30	30	S	1517970	Fluviphylax simplex
0.00	16	0	F	2547679	Pantanodontidae
0.00	16	0	G	1573809	Pantanodon
0.00	16	16	S	1573810	Pantanodon stuhlmanni
0.15	1450461	6556	O1	45443	Aplocheiloidei
0.10	923155	18110	F	28771	Rivulidae
0.05	481697	81	G	326431	Kryptolebias
0.05	481537	481537	S	37003	Kryptolebias marmoratus
0.00	53	53	S	1747188	Kryptolebias hermaphroditus
0.00	8	8	S	60318	Kryptolebias caudomarginatus
0.00	7	7	S	664254	Kryptolebias ocellatus
0.00	6	6	S	326434	Kryptolebias brasiliensis
0.00	5	5	S	326432	Kryptolebias sepia
0.04	420744	28	G	52669	Austrofundulus
0.04	420603	420603	S	52670	Austrofundulus limnaeus
0.00	26	26	S	319037	Austrofundulus leohoignei
0.00	24	24	S	319038	Austrofundulus rupununi
0.00	23	23	S	60311	Austrofundulus transilis
0.00	22	22	S	319036	Austrofundulus leoni
0.00	13	13	S	319035	Austrofundulus guajira
0.00	5	5	S	319034	Austrofundulus myersi
0.00	651	122	G	308056	Austrolebias
0.00	184	184	S	308057	Austrolebias charrua
0.00	42	42	S	653306	Austrolebias wolterstorffi
0.00	40	40	S	135274	Austrolebias bellottii
0.00	26	26	S	308059	Austrolebias nigrofasciatus
0.00	25	25	S	135282	Austrolebias nigripinnis
0.00	24	24	S	135388	Austrolebias alexandri
0.00	19	19	S	135273	Austrolebias viarius
0.00	19	19	S	653294	Austrolebias arachan
0.00	17	17	S	135280	Austrolebias gymnoventris
0.00	16	4	G1	653309	Austrolebias adolffi complex
0.00	8	8	S	135277	Austrolebias adloffi
0.00	3	3	S	135573	Austrolebias adloffi complex sp. 1 GG-2002
0.00	1	1	S	135574	Austrolebias adloffi complex sp. 2 GG-2002
0.00	13	13	S	135333	Austrolebias luteoflammulatus
0.00	11	11	S	653301	Austrolebias patriciae
0.00	10	10	S	308058	Austrolebias reicherti
0.00	9	9	S	135281	Austrolebias melanoorus
0.00	7	7	S	1914468	Austrolebias toba
0.00	7	7	S	653299	Austrolebias monstrosus
0.00	4	4	S	1429437	Austrolebias quirogai
0.00	4	4	S	653305	Austrolebias vandenbergi
0.00	4	4	S	2202952	Austrolebias wichi
0.00	4	4	S	653298	Austrolebias luzardoi
0.00	4	4	S	135278	Austrolebias cheradophilus
0.00	4	4	S	135289	Austrolebias prognathus
0.00	4	4	S	135332	Austrolebias cinereus
0.00	3	3	S	2656792	Austrolebias cf. charrua VG-2019
0.00	3	3	S	653295	Austrolebias duraznensis
0.00	3	0	G1	2629408	unclassified Austrolebias
0.00	2	2	S	1930537	Austrolebias sp. UFRJ_10949
0.00	1	1	S	135570	Austrolebias sp. Garcia-661
0.00	3	3	S	135279	Austrolebias cyaneus
0.00	3	3	S	135319	Austrolebias affinis
0.00	3	3	S	882812	Austrolebias apaii
0.00	2	2	S	653296	Austrolebias elongatus
0.00	2	2	S	1524935	Austrolebias pongondo
0.00	2	2	S	135387	Austrolebias vazferreirai
0.00	2	2	S	653304	Austrolebias robustus
0.00	2	2	S	653300	Austrolebias nonoiuliensis
0.00	1	1	S	1524932	Austrolebias minuano
0.00	1	1	S	1524933	Austrolebias nachtigalli
0.00	1	1	S	1524934	Austrolebias pelotapes
0.00	1	1	S	1914467	Austrolebias paucisquama
0.00	299	19	G	1254424	Laimosemion
0.00	82	1	G1	2646329	unclassified Laimosemion
0.00	36	36	S	2447879	Laimosemion sp. Atabapo
0.00	18	18	S	2447881	Laimosemion sp. Ventuari
0.00	14	14	S	2447880	Laimosemion sp. Maroa
0.00	13	13	S	2447882	Laimosemion sp. Yavita
0.00	35	35	S	60322	Laimosemion geayi
0.00	27	27	S	60330	Laimosemion rectocaudatus
0.00	23	23	S	105036	Laimosemion tecminae
0.00	19	19	S	105025	Laimosemion breviceps
0.00	16	16	S	60333	Laimosemion strigatus
0.00	14	14	S	60321	Laimosemion frenatus
0.00	13	13	S	60326	Laimosemion lyricauda
0.00	13	13	S	287867	Laimosemion kirovskyi
0.00	12	12	S	105029	Laimosemion gransabanae
0.00	12	12	S	385055	Laimosemion mahdiaensis
0.00	9	9	S	60315	Laimosemion agilae
0.00	4	4	S	60335	Laimosemion xiphidius
0.00	1	1	S	2447883	Laimosemion tomasi
0.00	226	18	G	1254594	Anablepsoides
0.00	73	73	S	44704	Anablepsoides hartii
0.00	22	22	S	105032	Anablepsoides ornatus
0.00	13	13	S	60324	Anablepsoides jucundus
0.00	12	12	S	105037	Anablepsoides waimacui
0.00	12	12	S	44699	Anablepsoides stagnatus
0.00	11	11	S	287870	Anablepsoides compressus
0.00	11	11	S	60328	Anablepsoides ophiomimus
0.00	11	11	S	105031	Anablepsoides iridescens
0.00	10	10	S	60320	Anablepsoides deltaphilus
0.00	8	8	S	60331	Anablepsoides rubrolineatus
0.00	5	5	S	1671882	Anablepsoides gamae
0.00	5	5	S	326433	Anablepsoides urophthalmus
0.00	4	4	S	44705	Anablepsoides immaculatus
0.00	4	4	S	44702	Anablepsoides cryptocallus
0.00	3	3	S	1573748	Anablepsoides igneus
0.00	2	2	S	44703	Anablepsoides amphoreus
0.00	1	1	S	2032713	Anablepsoides cearensis
0.00	1	1	S	61725	Anablepsoides aff. atratus
0.00	149	32	G	1254597	Melanorivulus
0.00	20	20	S	60329	Melanorivulus punctatus
0.00	18	18	S	60334	Melanorivulus violaceus
0.00	11	11	S	1671899	Melanorivulus schunki
0.00	9	9	S	1671894	Melanorivulus pindorama
0.00	9	9	S	1671889	Melanorivulus kayabi
0.00	8	8	S	1671895	Melanorivulus planaltinus
0.00	7	7	S	105033	Melanorivulus pictus
0.00	6	6	S	1671890	Melanorivulus kayopo
0.00	4	4	S	1671885	Melanorivulus dapazi
0.00	3	3	S	1671887	Melanorivulus jalapensis
0.00	3	3	S	1671888	Melanorivulus karaja
0.00	3	3	S	60316	Melanorivulus apiamici
0.00	3	3	S	1671891	Melanorivulus litteratus
0.00	3	3	S	1671896	Melanorivulus rubroreticulatus
0.00	3	3	S	1671883	Melanorivulus atlanticus
0.00	2	2	S	1671884	Melanorivulus crixas
0.00	2	2	S	1671897	Melanorivulus rutilicaudus
0.00	1	1	S	1671886	Melanorivulus egens
0.00	1	1	S	1671898	Melanorivulus salmonicaudus
0.00	1	1	S	1671901	Melanorivulus zygonectes
0.00	135	28	G	941673	Hypsolebias
0.00	16	16	S	941721	Hypsolebias magnificus
0.00	14	14	S	941719	Hypsolebias longignatus
0.00	12	12	S	941708	Hypsolebias antenori
0.00	10	10	S	941718	Hypsolebias hellneri
0.00	8	8	S	1174464	Hypsolebias harmonicus
0.00	7	7	S	941706	Hypsolebias adornatus
0.00	6	6	S	941671	Hypsolebias mediopapillatus
0.00	5	5	S	941730	Hypsolebias stellatus
0.00	4	4	S	1174467	Hypsolebias nudiorbitatus
0.00	3	3	S	1874641	Hypsolebias martinsi
0.00	3	3	S	941667	Hypsolebias flavicaudatus
0.00	3	3	S	941669	Hypsolebias igneus
0.00	3	3	S	941715	Hypsolebias fulminantis
0.00	3	3	S	941725	Hypsolebias ocellatus
0.00	2	2	S	2494212	Hypsolebias splendissimus
0.00	2	2	S	135318	Hypsolebias trilineatus
0.00	2	2	S	941670	Hypsolebias janaubensis
0.00	1	1	S	941711	Hypsolebias carlettoi
0.00	1	1	S	941668	Hypsolebias guanambi
0.00	1	1	S	1395016	Hypsolebias coamazonicus
0.00	1	1	S	1874642	Hypsolebias faouri
0.00	122	20	G	1254596	Cynodonichthys
0.00	28	28	S	44697	Cynodonichthys tenuis
0.00	16	16	S	44698	Cynodonichthys magdalenae
0.00	14	14	S	44694	Cynodonichthys weberi
0.00	9	9	S	44695	Cynodonichthys isthmensis
0.00	8	8	S	105026	Cynodonichthys brunneus
0.00	6	3	S	44700	Cynodonichthys uroflammeus
0.00	3	3	S1	44701	Cynodonichthys uroflammeus uroflammeus
0.00	5	5	S	60317	Cynodonichthys birkhahni
0.00	5	5	S	60319	Cynodonichthys chucunaque
0.00	4	4	S	44708	Cynodonichthys hildebrandi
0.00	3	3	S	44696	Cynodonichthys fuscolineatus
0.00	3	3	S	105028	Cynodonichthys frommi
0.00	1	1	S	2099958	Cynodonichthys rubripunctatus
0.00	109	9	G	28774	Rivulus
0.00	46	46	S	44707	Rivulus cylindraceus
0.00	27	2	G1	2648773	unclassified Rivulus
0.00	8	8	S	1485174	Rivulus sp. DH-2014
0.00	5	5	S	28776	Rivulus sp.
0.00	4	4	S	1906405	Rivulus sp. 'Honduras'
0.00	4	4	S	105035	Rivulus sp. 'Supamo'
0.00	2	2	S	61759	Rivulus sp. 'Tobogan'
0.00	1	1	S	1906406	Rivulus sp. GEC-2016
0.00	1	1	S	61761	Rivulus sp. 'Rio Supamo'
0.00	26	26	S	44706	Rivulus roloffi
0.00	1	1	S	668543	Rivulus insulaepinorum
0.00	91	1	G	61838	Rachovia
0.00	39	39	S	61839	Rachovia maculipinnis
0.00	22	22	S	319031	Rachovia brevis
0.00	17	17	S	319032	Rachovia pyropunctata
0.00	12	12	S	319033	Rachovia hummelincki
0.00	65	5	G	1254595	Atlantirivulus
0.00	17	17	S	60325	Atlantirivulus luelingi
0.00	16	16	S	60332	Atlantirivulus santensis
0.00	14	14	S	60323	Atlantirivulus janeiroensis
0.00	13	13	S	105030	Atlantirivulus haraldsiolii
0.00	62	1	G	61826	Neofundulus
0.00	29	29	S	61827	Neofundulus paraguayensis
0.00	20	20	S	105022	Neofundulus ornatipinnis
0.00	12	0	G1	2640480	unclassified Neofundulus
0.00	12	12	S	105042	Neofundulus sp. Paraguay
0.00	62	3	G	60340	Pterolebias
0.00	42	42	S	60342	Pterolebias longipinnis
0.00	17	17	S	60344	Pterolebias phasianus
0.00	57	11	G	942014	Nematolebias
0.00	37	37	S	451745	Nematolebias whitei
0.00	6	6	S	1387669	Nematolebias papilliferus
0.00	3	3	S	1395015	Nematolebias catimbau
0.00	48	1	G	52671	Leptolebias
0.00	21	21	S	52672	Leptolebias citrinipinnis
0.00	20	20	S	60313	Leptolebias aureoguttatus
0.00	6	6	S	60314	Leptolebias minimus
0.00	41	9	G	52673	Trigonectes
0.00	11	11	S	52674	Trigonectes rubromarginatus
0.00	8	8	S	60336	Trigonectes balzanii
0.00	8	8	S	105038	Trigonectes aplocheiloides
0.00	5	5	S	653308	Trigonectes cf. balzanii VG-2009
0.00	39	20	G	941676	Xenurolebias
0.00	11	11	S	941678	Xenurolebias myersi
0.00	6	6	S	941680	Xenurolebias izecksohni
0.00	2	2	S	1524938	Xenurolebias pataxo
0.00	38	4	G	61821	Maratecoara
0.00	19	19	S	105021	Maratecoara formosa
0.00	15	15	S	61822	Maratecoara lacortei
0.00	38	14	G	105040	Cynopoecilus
0.00	11	11	S	105041	Cynopoecilus melanotaenia
0.00	9	9	S	1820206	Cynopoecilus notabilis
0.00	3	3	S	1820205	Cynopoecilus nigrovittatus
0.00	1	1	S	1820204	Cynopoecilus fulgens
0.00	37	6	G	135310	Gnatholebias
0.00	18	18	S	135316	Gnatholebias zonatus
0.00	13	13	S	135311	Gnatholebias hoignei
0.00	36	4	G	60337	Campellolebias
0.00	21	21	S	60339	Campellolebias dorsimaculatus
0.00	8	8	S	1355485	Campellolebias brucei
0.00	3	3	S	60338	Campellolebias chrysolineatus
0.00	35	2	G	941675	Spectrolebias
0.00	15	15	S	941701	Spectrolebias costai
0.00	15	15	S	941705	Spectrolebias semiocellatus
0.00	2	2	S	2293885	Spectrolebias gracilis
0.00	1	1	S	941700	Spectrolebias chacoensis
0.00	32	0	G	61830	Plesiolebias
0.00	24	24	S	61831	Plesiolebias aruana
0.00	8	8	S	135291	Plesiolebias glaucopterus
0.00	26	0	G	135314	Micromoema
0.00	26	26	S	135315	Micromoema xiphophorus
0.00	26	0	G	61828	Pituna
0.00	25	25	S	61829	Pituna poranga
0.00	1	1	S	449245	Pituna compacta
0.00	23	0	G	135312	Aphyolebias
0.00	23	23	S	135313	Aphyolebias peruensis
0.00	23	0	G	941674	Ophthalmolebias
0.00	11	11	S	941695	Ophthalmolebias bokermanni
0.00	7	7	S	941694	Ophthalmolebias constanciae
0.00	4	4	S	941692	Ophthalmolebias rosaceus
0.00	1	1	S	1174471	Ophthalmolebias ilheusensis
0.00	22	0	G	135292	Papiliolebias
0.00	20	20	S	135293	Papiliolebias bitteri
0.00	2	0	G1	2620231	unclassified Papiliolebias
0.00	2	2	S	653307	Papiliolebias sp. R041
0.00	22	0	G	61833	Renova
0.00	22	22	S	61834	Renova oscari
0.00	20	0	G	61823	Moema
0.00	16	16	S	61825	Moema staecki
0.00	4	4	S	61824	Moema piriana
0.00	17	0	G	449247	Llanolebias
0.00	17	17	S	128976	Llanolebias stellifer
0.00	17	0	G	61835	Terranatos
0.00	17	17	S	61836	Terranatos dolichopterus
0.00	15	9	G	28772	Cynolebias
0.00	2	2	S	1387663	Cynolebias gilbertoi
0.00	1	1	S	1395018	Cynolebias ochraceus
0.00	1	1	S	2094715	Cynolebias attenuatus
0.00	1	1	S	1395022	Cynolebias roseus
0.00	1	1	S	1387666	Cynolebias perforatus
0.00	15	0	G	1380417	Notholebias
0.00	12	12	S	1380418	Notholebias fractifasciatus
0.00	3	3	S	1380419	Notholebias minimus
0.00	6	0	G	135317	Simpsonichthys
0.00	3	3	S	941688	Simpsonichthys punctulatus
0.00	2	2	S	941681	Simpsonichthys boitonei
0.00	1	1	S	941685	Simpsonichthys parallelus
0.06	520304	135	F	405002	Nothobranchiidae
0.06	516073	310	G	28779	Nothobranchius
0.05	514216	514216	S	105023	Nothobranchius furzeri
0.00	145	145	S	2607867	Nothobranchius nubaensis
0.00	131	131	S	52582	Nothobranchius kafuensis
0.00	130	130	S	60304	Nothobranchius thierryi
0.00	120	120	S	321403	Nothobranchius kuhntae
0.00	112	112	S	508071	Nothobranchius ocellatus
0.00	104	104	S	2565562	Nothobranchius vosseleri
0.00	99	99	S	451737	Nothobranchius foerschi
0.00	43	43	S	1680600	Nothobranchius neumanni
0.00	41	41	S	451738	Nothobranchius guentheri
0.00	33	33	S	28780	Nothobranchius melanospilus
0.00	31	31	S	1143690	Nothobranchius korthausae
0.00	28	28	S	451741	Nothobranchius orthonotus
0.00	25	25	S	508066	Nothobranchius aff. makondorum KMS-2008
0.00	24	24	S	704102	Nothobranchius pienaari
0.00	21	21	S	1548447	Nothobranchius robustus
0.00	20	20	S	508069	Nothobranchius lucius
0.00	18	18	S	2607866	Nothobranchius kardashevi
0.00	17	17	S	52583	Nothobranchius kirki
0.00	16	16	S	704101	Nothobranchius krysanovi
0.00	16	16	S	1680605	Nothobranchius usanguensis
0.00	15	15	S	1548441	Nothobranchius hassoni
0.00	15	15	S	1548443	Nothobranchius microlepis
0.00	14	14	S	1680603	Nothobranchius serengetiensis
0.00	13	13	S	2607869	Nothobranchius torgashevi
0.00	13	13	S	704104	Nothobranchius rubroreticulatus
0.00	12	12	S	2607860	Nothobranchius angelae
0.00	12	12	S	2064662	Nothobranchius cooperi
0.00	11	11	S	451736	Nothobranchius eggersi
0.00	11	11	S	1548453	Nothobranchius virgatus
0.00	11	11	S	451742	Nothobranchius rachovii
0.00	11	11	S	2607861	Nothobranchius ottoschmidti
0.00	11	11	S	2607862	Nothobranchius rungwaensis
0.00	10	10	S	508067	Nothobranchius hengstleri
0.00	10	10	S	508068	Nothobranchius jubbi
0.00	9	9	S	1680601	Nothobranchius rosenstocki
0.00	9	9	S	1548449	Nothobranchius seegersi
0.00	9	9	S	1902348	Nothobranchius flagrans
0.00	9	9	S	2607863	Nothobranchius skeltoni
0.00	9	0	G1	2640750	unclassified Nothobranchius
0.00	6	6	S	1680841	Nothobranchius sp. KMS-2015
0.00	2	2	S	1902350	Nothobranchius sp. Mweshi
0.00	1	1	S	1548686	Nothobranchius sp. MZHL 2005-13AG236
0.00	9	9	S	1548438	Nothobranchius boklundi
0.00	9	9	S	508070	Nothobranchius makondorum
0.00	8	8	S	2607865	Nothobranchius ivanovae
0.00	8	8	S	1680602	Nothobranchius sagittae
0.00	8	8	S	1548452	Nothobranchius ugandensis
0.00	8	8	S	1548448	Nothobranchius ruudwildekampi
0.00	8	8	S	1902346	Nothobranchius brieni
0.00	8	8	S	704103	Nothobranchius polli
0.00	7	7	S	484477	Nothobranchius elongatus
0.00	7	7	S	1548442	Nothobranchius malaissei
0.00	7	7	S	1548437	Nothobranchius bojiensis
0.00	6	6	S	1143688	Nothobranchius flammicomantis
0.00	6	6	S	991129	Nothobranchius wattersi
0.00	5	5	S	1902347	Nothobranchius chochamandai
0.00	5	5	S	1902349	Nothobranchius milvertzi
0.00	5	5	S	1680604	Nothobranchius symoensi
0.00	5	5	S	451740	Nothobranchius kilomberoensis
0.00	5	5	S	2607868	Nothobranchius streltsovi
0.00	5	5	S	1548444	Nothobranchius oestergaardi
0.00	4	4	S	2607864	Nothobranchius sonjae
0.00	4	4	S	1051664	Nothobranchius kadleci
0.00	4	4	S	1548451	Nothobranchius taeniopygus
0.00	4	4	S	1143691	Nothobranchius niassa
0.00	3	3	S	1548680	Nothobranchius aff. janpapi JAP_AG205
0.00	3	3	S	1548446	Nothobranchius patrizii
0.00	3	3	S	1548445	Nothobranchius palmqvisti
0.00	2	2	S	1143687	Nothobranchius albimarginatus
0.00	2	2	S	1143689	Nothobranchius interruptus
0.00	1	1	S	451735	Nothobranchius cardinalis
0.00	1412	141	G	52652	Aphyosemion
0.00	230	230	S	2565784	Aphyosemion kunzi
0.00	101	101	S	52653	Aphyosemion australe
0.00	98	98	S	60277	Aphyosemion coeleste
0.00	89	89	S	60279	Aphyosemion cyanostictum
0.00	88	88	S	60273	Aphyosemion cameronense
0.00	84	84	S	358478	Aphyosemion kouamense
0.00	83	83	S	60284	Aphyosemion gabunense
0.00	81	81	S	60278	Aphyosemion cognatum
0.00	31	31	S	60302	Aphyosemion ahli
0.00	19	19	S	355259	Aphyosemion bitaeniatum
0.00	19	19	S	355261	Aphyosemion riggenbachi
0.00	17	17	S	355248	Aphyosemion loennbergii
0.00	16	16	S	60292	Aphyosemion ogoense
0.00	15	15	S	446420	Aphyosemion franzwerneri
0.00	14	14	S	52654	Aphyosemion bivittatum
0.00	12	12	S	578321	Aphyosemion herzogi
0.00	12	12	S	60272	Aphyosemion calliurum
0.00	12	12	S	105012	Aphyosemion elberti
0.00	9	9	S	355251	Aphyosemion volcanum
0.00	9	7	S	60274	Aphyosemion celiae
0.00	2	2	S1	578320	Aphyosemion celiae winifredae
0.00	8	8	S	60283	Aphyosemion exiguum
0.00	8	8	S	1355479	Aphyosemion hofmanni
0.00	7	7	S	446418	Aphyosemion edeanum
0.00	7	0	G1	2644073	unclassified Aphyosemion
0.00	2	2	S	428654	Aphyosemion sp. Oba
0.00	2	2	S	1929930	Aphyosemion sp. Bitter
0.00	1	1	S	1127761	Aphyosemion sp. AC-2011
0.00	1	1	S	1133798	Aphyosemion sp. Cuvette
0.00	1	1	S	1573750	Aphyosemion sp. MPO101
0.00	7	7	S	500328	Aphyosemion aff. ahli JFA-2008
0.00	7	7	S	355250	Aphyosemion splendopleure
0.00	6	6	S	60276	Aphyosemion citrineipinnis
0.00	6	6	S	1929909	Aphyosemion buytaerti
0.00	6	6	S	60287	Aphyosemion louessense
0.00	6	6	S	1929907	Aphyosemion batesii
0.00	6	6	S	1355482	Aphyosemion ocellatum
0.00	6	6	S	60293	Aphyosemion primigenium
0.00	6	6	S	1334089	Aphyosemion melanogaster
0.00	5	5	S	2495623	Aphyosemion flavocyaneum
0.00	5	5	S	2175184	Aphyosemion passaroi
0.00	5	5	S	60285	Aphyosemion labarrei
0.00	5	5	S	1929919	Aphyosemion schluppi
0.00	5	5	S	446419	Aphyosemion festivum
0.00	5	5	S	1929921	Aphyosemion seegersi
0.00	4	4	S	578322	Aphyosemion lugens
0.00	4	4	S	1929917	Aphyosemion ottogartneri
0.00	4	4	S	1929915	Aphyosemion joergenscheeli
0.00	4	4	S	1929918	Aphyosemion raddai
0.00	4	4	S	1929913	Aphyosemion escherichi
0.00	4	4	S	426777	Aphyosemion malumbresi
0.00	4	4	S	355258	Aphyosemion alpha
0.00	4	4	S	2495624	Aphyosemion pusillum
0.00	4	4	S	2495625	Aphyosemion rubrogaster
0.00	4	4	S	310954	Aphyosemion etsamense
0.00	4	4	S	1334088	Aphyosemion erythron
0.00	3	3	S	1133792	Aphyosemion castaneum
0.00	3	3	S	1929912	Aphyosemion dargei
0.00	3	3	S	446421	Aphyosemion heinemanni
0.00	3	3	S	502095	Aphyosemion lividum
0.00	3	3	S	500327	Aphyosemion campomaanense
0.00	3	3	S	476905	Aphyosemion koungueense
0.00	3	3	S	60286	Aphyosemion lamberti
0.00	3	3	S	60294	Aphyosemion punctatum
0.00	3	3	S	60299	Aphyosemion wildekampi
0.00	2	2	S	60270	Aphyosemion aureum
0.00	2	2	S	1929910	Aphyosemion callipteron
0.00	2	2	S	1929924	Aphyosemion wachtersi
0.00	2	2	S	2495621	Aphyosemion barakoniense
0.00	2	2	S	1573749	Aphyosemion plagitaenium
0.00	2	2	S	2495622	Aphyosemion flammulatum
0.00	2	2	S	1334092	Aphyosemion punctulatum
0.00	2	2	S	1334086	Aphyosemion amoenum
0.00	2	2	S	60290	Aphyosemion mimbon
0.00	2	2	S	1133797	Aphyosemion polli
0.00	2	2	S	355252	Aphyosemion poliaki
0.00	2	2	S	446422	Aphyosemion pascheni
0.00	2	2	S	60282	Aphyosemion exigoideum
0.00	2	2	S	406277	Aphyosemion georgiae
0.00	1	1	S	1929916	Aphyosemion obscurum
0.00	1	1	S	1929920	Aphyosemion schioetzi
0.00	1	1	S	1334087	Aphyosemion ecucuense
0.00	1	1	S	1929922	Aphyosemion thysi
0.00	1	1	S	1929923	Aphyosemion tirbaki
0.00	1	1	S	1929925	Aphyosemion zygaima
0.00	1	1	S	2175183	Aphyosemion mandoroense
0.00	1	1	S	356817	Aphyosemion hera
0.00	1	1	S	2175186	Aphyosemion cf. cryptum RS-2018
0.00	1	1	S	2495620	Aphyosemion aurantiacum
0.00	1	1	S	60288	Aphyosemion maculatum
0.00	1	1	S	1929914	Aphyosemion hanneloreae
0.00	1	1	S	1133790	Aphyosemion aff. castaneum RS-2012
0.00	1	1	S	1133791	Aphyosemion aff. elegans RS-2012
0.00	1	1	S	1334090	Aphyosemion melineoides
0.00	1	1	S	1133795	Aphyosemion congicum
0.00	1	1	S	1676864	Aphyosemion cf. musafirii ED-2015
0.00	783	140	G	52655	Epiplatys
0.00	117	116	S	1573755	Epiplatys dageti
0.00	1	1	S1	1803966	Epiplatys dageti dageti
0.00	98	98	S	1795788	Epiplatys togolensis
0.00	97	97	S	1795781	Epiplatys guineensis
0.00	90	90	S	1355491	Epiplatys lamottei
0.00	87	87	S	748223	Epiplatys grahami
0.00	35	35	S	1517984	Epiplatys duboisi
0.00	23	23	S	105020	Epiplatys singa
0.00	21	21	S	1517969	Epiplatys annulatus
0.00	15	15	S	406282	Epiplatys sexfasciatus
0.00	9	0	G1	2646874	unclassified Epiplatys
0.00	5	5	S	1803970	Epiplatys sp. Gamba
0.00	4	4	S	1795786	Epiplatys sp. Massana
0.00	8	8	S	1795835	Epiplatys infrafasciatus
0.00	7	4	S	52657	Epiplatys chaperi
0.00	2	2	S1	1803965	Epiplatys chaperi schreiberi
0.00	1	1	S1	1795777	Epiplatys chaperi chaperi
0.00	5	5	S	446438	Epiplatys bifasciatus
0.00	4	4	S	1573756	Epiplatys spilargyreius
0.00	4	4	S	1795780	Epiplatys fasciolatus
0.00	4	4	S	52667	Epiplatys maeseni
0.00	4	4	S	52658	Epiplatys roloffi
0.00	3	3	S	1677003	Epiplatys multifasciatus
0.00	2	2	S	1795782	Epiplatys hildegardae
0.00	2	2	S	1795783	Epiplatys huberi
0.00	2	2	S	1803967	Epiplatys esekanus
0.00	2	2	S	1803968	Epiplatys neumanni
0.00	1	1	S	1795778	Epiplatys chevalieri
0.00	1	1	S	1795784	Epiplatys mesogramma
0.00	1	1	S	1795785	Epiplatys sangmelinensis
0.00	1	1	S	1804062	Epiplatys aff. multifasciatus 2002
0.00	586	38	G	52659	Fundulopanchax
0.00	134	133	S	60262	Fundulopanchax gardneri
0.00	1	1	S1	1548436	Fundulopanchax gardneri nigerianus
0.00	111	111	S	60261	Fundulopanchax filamentosus
0.00	96	96	S	128173	Fundulopanchax sjostedti
0.00	85	85	S	60257	Fundulopanchax amieti
0.00	68	68	S	60267	Fundulopanchax scheeli
0.00	6	6	S	1929934	Fundulopanchax moensis
0.00	6	6	S	1929926	Fundulopanchax avichang
0.00	4	4	S	1929927	Fundulopanchax kamdemi
0.00	4	4	S	60260	Fundulopanchax fallax
0.00	4	4	S	60264	Fundulopanchax ndianum
0.00	4	4	S	1355493	Fundulopanchax arnoldi
0.00	4	4	S	52660	Fundulopanchax mirabilis
0.00	3	3	S	60269	Fundulopanchax walkeri
0.00	3	3	S	60300	Fundulopanchax kunzi
0.00	2	2	S	60265	Fundulopanchax robertsoni
0.00	2	2	S	60263	Fundulopanchax gulare
0.00	2	2	S	60259	Fundulopanchax deltaensis
0.00	2	2	S	1929928	Fundulopanchax mamfensis
0.00	2	2	S	60258	Fundulopanchax cinnamomeum
0.00	2	0	G1	2622578	unclassified Fundulopanchax
0.00	2	2	S	1573757	Fundulopanchax sp. ZCMV 14068
0.00	1	1	S	60268	Fundulopanchax schwoiseri
0.00	1	1	S	1929935	Fundulopanchax puerzli
0.00	1	1	S	1929936	Fundulopanchax rubrolabialis
0.00	1	1	S	1929937	Fundulopanchax spoorenbergi
0.00	533	40	G	129983	Scriptaphyosemion
0.00	100	100	S	60397	Scriptaphyosemion bertholdi
0.00	99	99	S	60401	Scriptaphyosemion guignardi
0.00	95	95	S	1289024	Scriptaphyosemion cauveti
0.00	92	92	S	60408	Scriptaphyosemion schmitti
0.00	36	36	S	52666	Scriptaphyosemion geryi
0.00	16	16	S	60407	Scriptaphyosemion roloffi
0.00	11	11	S	1298656	Scriptaphyosemion wieseae
0.00	11	0	G1	2630323	unclassified Scriptaphyosemion
0.00	11	11	S	1298657	Scriptaphyosemion sp. RS1378
0.00	9	9	S	60398	Scriptaphyosemion brueningi
0.00	8	8	S	60404	Scriptaphyosemion liberiense
0.00	7	7	S	60399	Scriptaphyosemion chaytori
0.00	3	3	S	60405	Scriptaphyosemion nigrifluvi
0.00	3	3	S	129984	Scriptaphyosemion banforense
0.00	3	3	S	1298655	Scriptaphyosemion fredrodi
0.00	385	10	G	130718	Callopanchax
0.00	130	130	S	748222	Callopanchax monroviae
0.00	118	118	S	60409	Callopanchax toddi
0.00	107	107	S	2565563	Callopanchax sidibeorum
0.00	17	17	S	52668	Callopanchax occidentalis
0.00	2	2	S	907208	Callopanchax cf. toddi RS1758
0.00	1	1	S	2565564	Callopanchax huwaldi
0.00	155	4	G	696752	Nimbapanchax
0.00	82	82	S	60406	Nimbapanchax petersi
0.00	47	47	S	696753	Nimbapanchax leucopterygius
0.00	8	8	S	60412	Nimbapanchax viridis
0.00	7	7	S	696754	Nimbapanchax melanopterygius
0.00	4	4	S	696755	Nimbapanchax cf. viridis RS-2009
0.00	3	3	S	694279	Nimbapanchax jeanpoli
0.00	113	17	G	60305	Pronothobranchius
0.00	95	95	S	2064664	Pronothobranchius seymouri
0.00	1	1	S	60306	Pronothobranchius kiyawensis
0.00	76	0	G	130717	Archiaphyosemion
0.00	76	76	S	60402	Archiaphyosemion guineense
0.00	27	3	G	1133800	Fenerbahce
0.00	20	20	S	60308	Fenerbahce formosus
0.00	4	4	S	1133801	Fenerbahce devosi
0.00	8	0	G	406278	Kathetys
0.00	3	3	S	406280	Kathetys exiguum
0.00	3	3	S	406281	Kathetys bamilekorum
0.00	2	2	S	406279	Kathetys elberti
0.00	7	0	G	406274	Episemion
0.00	6	6	S	406275	Episemion callipteron
0.00	1	1	S	406283	Episemion krystallinoron
0.00	7	0	G	2175180	Iconisemion
0.00	7	7	S	60296	Iconisemion striatum
0.00	4	0	G	60309	Foerschichthys
0.00	4	4	S	60310	Foerschichthys flavipinnis
0.00	446	3	F	28778	Aplocheilidae
0.00	297	11	G	52579	Aplocheilus
0.00	147	147	S	52581	Aplocheilus panchax
0.00	116	116	S	52580	Aplocheilus lineatus
0.00	8	0	G1	2630285	unclassified Aplocheilus
0.00	8	8	S	1127762	Aplocheilus sp. AC-2011
0.00	7	7	S	1573752	Aplocheilus werneri
0.00	4	4	S	445991	Aplocheilus blockii
0.00	4	4	S	445992	Aplocheilus parvus
0.00	146	18	G	52662	Pachypanchax
0.00	113	113	S	52664	Pachypanchax playfairii
0.00	12	12	S	1127760	Pachypanchax sakaramyi
0.00	3	3	S	1355496	Pachypanchax omalonotus
0.00	11	0	O1	2020378	environmental samples
0.00	11	11	S	2020379	Cyprinodontiformes environmental sample
1.04	9713657	0	C13	1489920	Blenniimorphae
1.04	9713657	3439	O	1489921	Blenniiformes
0.55	5113983	0	O1	123349	Gobiesocoidei
0.55	5113983	14	F	63826	Gobiesocidae
0.55	5113903	103	F1	557415	Gobiesocinae
0.55	5112973	0	G	210581	Gouania
0.55	5112973	5112973	S	441366	Gouania willdenowi
0.00	195	1	G	181473	Arcos
0.00	175	2	G1	2631896	unclassified Arcos
0.00	164	164	S	1312387	Arcos sp. KU 149
0.00	9	9	S	1930307	Arcos sp. WJC5006
0.00	14	14	S	1986045	Arcos erythrops
0.00	5	5	S	1500691	Arcos nudus
0.00	145	0	G	181475	Aspasma
0.00	145	145	S	181476	Aspasma minima
0.00	139	22	G	63827	Gobiesox
0.00	30	30	S	63828	Gobiesox maeandricus
0.00	23	23	S	1500692	Gobiesox strumosus
0.00	14	14	S	311527	Gobiesox rhessodon
0.00	11	11	S	441365	Gobiesox barbatulus
0.00	9	9	S	879493	Gobiesox pinniger
0.00	5	5	S	879492	Gobiesox juradoensis
0.00	5	5	S	1986053	Gobiesox potamius
0.00	4	4	S	1986046	Gobiesox adustus
0.00	4	4	S	1986047	Gobiesox cephalus
0.00	4	4	S	1986048	Gobiesox daedaleus
0.00	4	4	S	1986054	Gobiesox punctulatus
0.00	2	2	S	326169	Gobiesox marmoratus
0.00	2	0	G1	2647232	unclassified Gobiesox
0.00	1	1	S	1182938	Gobiesox sp. BOLD:AAE7082
0.00	1	1	S	1183357	Gobiesox sp. BOLD:AAO1710
0.00	61	17	G	879894	Tomicodon
0.00	11	11	S	879896	Tomicodon myersi
0.00	10	10	S	1986055	Tomicodon boehlkei
0.00	8	0	G1	2632853	unclassified Tomicodon
0.00	7	7	S	1986056	Tomicodon sp. Tq1
0.00	1	1	S	2030903	Tomicodon sp. HP-2017
0.00	4	4	S	879895	Tomicodon humeralis
0.00	4	4	S	879898	Tomicodon zebra
0.00	3	3	S	1182778	Tomicodon briggsi
0.00	2	2	S	1182202	Tomicodon lavettsmithi
0.00	2	2	S	2028192	Tomicodon australis
0.00	49	1	G	164306	Lepadogaster
0.00	42	42	S	164308	Lepadogaster lepadogaster
0.00	6	6	S	164309	Lepadogaster purpurea
0.00	40	1	G	1311552	Lepadichthys
0.00	33	33	S	1311553	Lepadichthys lineatus
0.00	5	5	S	1828447	Lepadichthys frenatus
0.00	1	1	S	2664807	Lepadichthys erythraeus
0.00	33	2	G	206116	Apletodon
0.00	31	31	S	206117	Apletodon dentatus
0.00	26	0	G	210030	Opeatogenys
0.00	26	26	S	210031	Opeatogenys gracilis
0.00	18	0	G	722516	Acyrtops
0.00	18	18	S	722517	Acyrtops beryllinus
0.00	18	0	G	1206930	Diademichthys
0.00	18	18	S	1206931	Diademichthys lineatus
0.00	17	0	G	1986069	Cochleoceps
0.00	17	17	S	1986072	Cochleoceps orientalis
0.00	16	0	G	557416	Rimicola
0.00	16	16	S	557417	Rimicola muscarum
0.00	13	0	G	420608	Discotrema
0.00	11	11	S	420609	Discotrema crinophila
0.00	2	2	S	420610	Discotrema monogrammum
0.00	11	0	G	741944	Sicyases
0.00	11	11	S	741945	Sicyases sanguineus
0.00	8	2	G	1181941	Acyrtus
0.00	6	0	G1	2643586	unclassified Acyrtus
0.00	6	6	S	2030901	Acyrtus sp. HP-2017
0.00	8	0	G	1500707	Parvicrepis
0.00	8	8	S	1500708	Parvicrepis parvipinnis
0.00	7	0	G	1986068	Aspasmogaster
0.00	7	7	S	1986071	Aspasmogaster costata
0.00	6	0	G	557427	Mirbelia
0.00	6	6	S	164307	Mirbelia candollei
0.00	5	0	G	210028	Diplecogaster
0.00	4	4	S	210029	Diplecogaster bimaculata
0.00	1	1	S	1813000	Diplecogaster umutturali
0.00	3	0	G	990973	Chorisochismus
0.00	3	3	S	990974	Chorisochismus dentex
0.00	3	0	G	1986070	Pherallodiscus
0.00	3	3	S	1986073	Pherallodiscus funebris
0.00	2	0	G	2578375	Creocele
0.00	2	2	S	2578376	Creocele cardinalis
0.00	2	0	G	2589279	Propherallodus
0.00	2	2	G1	2633423	unclassified Propherallodus
0.00	1	0	G	1772092	Pherallodus
0.00	1	1	G1	2634886	unclassified Pherallodus
0.00	1	0	G	2608477	Kopua
0.00	1	1	S	2608478	Kopua japonica
0.00	36	0	F1	557428	Cheilobranchinae
0.00	36	0	G	557429	Alabes
0.00	22	22	S	1930305	Alabes hoesei
0.00	12	12	S	1930306	Alabes scotti
0.00	2	2	S	2578242	Alabes dorsalis
0.00	16	0	F1	1930299	Protogobiesocinae
0.00	16	0	G	1930300	Protogobiesox
0.00	16	16	S	1930301	Protogobiesox asymmetricus
0.00	13	1	F1	2259597	Trachelochisminae
0.00	7	0	G	2108451	Dellichthys
0.00	5	5	S	2108452	Dellichthys morelandi
0.00	2	2	S	2108453	Dellichthys trnskii
0.00	5	0	G	2259601	Trachelochismus
0.00	4	4	S	2259603	Trachelochismus melobesia
0.00	1	1	S	2259604	Trachelochismus pinnulatus
0.00	1	0	F1	2589247	unclassified Gobiesocidae
0.00	1	1	S	2589248	Gobiesocidae sp. AUST-413
0.49	4596235	66	O1	56717	Blennioidei
0.49	4593954	66	F	56718	Blenniidae
0.49	4593273	250	F1	703913	Salariinae
0.49	4590901	10	G	94311	Salarias
0.49	4590848	4590848	S	181472	Salarias fasciatus
0.00	24	0	G1	2626255	unclassified Salarias
0.00	24	24	S	94312	Salarias sp.
0.00	7	7	S	1977251	Salarias ramosus
0.00	4	4	S	1647168	Salarias guttatus
0.00	3	3	S	1405663	Salarias luctuosus
0.00	2	2	S	2507727	Salarias segmentatus
0.00	1	1	S	1405664	Salarias sinuosus
0.00	1	1	S	1647143	Salarias cf. fasciatus BOLD:AAB7190
0.00	1	1	S	2608462	Salarias ceramensis
0.00	480	43	G	57842	Parablennius
0.00	282	282	S	171872	Parablennius parvicornis
0.00	26	26	S	195081	Parablennius pilicornis
0.00	24	24	S	152548	Parablennius sanguinolentus
0.00	17	17	S	171871	Parablennius gattorugine
0.00	16	16	S	195080	Parablennius salensis
0.00	13	13	S	152546	Parablennius incognitus
0.00	13	13	S	152549	Parablennius tentacularis
0.00	11	11	S	171873	Parablennius ruber
0.00	7	7	S	152550	Parablennius zvonimiri
0.00	7	7	S	152547	Parablennius marmoreus
0.00	5	5	S	195079	Parablennius rouxi
0.00	5	5	S	990617	Parablennius cornutus
0.00	4	4	S	57843	Parablennius yatabei
0.00	2	2	S	1190632	Parablennius tasmanianus
0.00	2	2	S	1190633	Parablennius thysanius
0.00	2	0	G1	2648276	unclassified Parablennius
0.00	1	1	S	1414511	Parablennius sp. BOLD:AAF7833
0.00	1	1	S	1414512	Parablennius sp. BOLD:AAZ8974
0.00	1	1	S	1190631	Parablennius intermedius
0.00	172	26	G	57791	Ecsenius
0.00	85	85	S	152539	Ecsenius bicolor
0.00	16	16	S	879479	Ecsenius opsifrontalis
0.00	10	10	S	57792	Ecsenius nalolo
0.00	8	8	S	152540	Ecsenius midas
0.00	5	5	S	879480	Ecsenius pardus
0.00	5	5	S	1405641	Ecsenius lineatus
0.00	5	5	S	1647151	Ecsenius mandibularis
0.00	3	3	S	2100432	Ecsenius bimaculatus
0.00	2	2	S	1405639	Ecsenius aroni
0.00	2	2	S	1405640	Ecsenius frontalis
0.00	2	2	S	2494324	Escenius bicolor
0.00	2	2	S	1405643	Ecsenius oculus
0.00	1	1	S	1405644	Ecsenius yaeyamaensis
0.00	172	25	G	57795	Entomacrodus
0.00	24	24	S	879491	Entomacrodus striatus
0.00	21	18	S	1405648	Entomacrodus stellifer
0.00	3	3	S1	2013016	Entomacrodus stellifer stellifer
0.00	16	16	S	1892334	Entomacrodus thalassinus
0.00	14	14	S	879490	Entomacrodus niuafoouensis
0.00	14	14	S	1892330	Entomacrodus caudofasciatus
0.00	12	12	S	1586389	Entomacrodus vermiculatus
0.00	9	9	S	1405646	Entomacrodus decussatus
0.00	7	7	S	1892333	Entomacrodus randalli
0.00	6	6	S	1405647	Entomacrodus sealei
0.00	6	6	S	1892331	Entomacrodus corneliae
0.00	4	4	S	345255	Entomacrodus nigricans
0.00	4	4	S	1146966	Entomacrodus epalzeocheilos
0.00	2	1	G1	2630364	unclassified Entomacrodus
0.00	1	1	S	2030902	Entomacrodus sp. HP-2017
0.00	2	2	S	1892332	Entomacrodus macrospilus
0.00	2	2	S	1156106	Entomacrodus cymatobiotus
0.00	2	2	S	57797	Entomacrodus chiostictus
0.00	1	1	S	1607742	Entomacrodus vomerinus
0.00	1	1	S	57796	Entomacrodus cadenati
0.00	157	16	G	152552	Salaria
0.00	68	68	S	152553	Salaria pavo
0.00	61	61	S	195082	Salaria fluviatilis
0.00	5	5	S	1483116	Salaria economidisi
0.00	5	5	S	2292159	Salaria basilisca
0.00	1	1	S	1483115	Salaria atlantica
0.00	1	0	G1	2649492	unclassified Salaria
0.00	1	1	S	1484544	Salaria sp. BOLD:ACL6766
0.00	135	5	G	56719	Lipophrys
0.00	121	121	S	56720	Lipophrys pholis
0.00	9	9	S	152551	Lipophrys trigloides
0.00	131	9	G	879711	Blenniella
0.00	31	31	S	879713	Blenniella cyanostigma
0.00	20	20	S	879712	Blenniella chrysospilos
0.00	17	17	S	1146955	Blenniella periophthalmus
0.00	16	16	S	1405635	Blenniella bilitonensis
0.00	14	14	S	1405636	Blenniella caudolineata
0.00	11	11	S	1146954	Blenniella gibbifrons
0.00	11	11	S	1156089	Blenniella paula
0.00	2	1	G1	2633543	unclassified Blenniella
0.00	1	1	S	1979828	Blenniella sp. SX-2017
0.00	125	13	G	57810	Hypsoblennius
0.00	31	31	S	57811	Hypsoblennius gentilis
0.00	25	25	S	879498	Hypsoblennius brevipinnis
0.00	18	18	S	879500	Hypsoblennius jenkinsi
0.00	15	15	S	1263793	Hypsoblennius invemar
0.00	13	13	S	152541	Hypsoblennius hentz
0.00	4	4	S	2019514	Hypsoblennius sordidus
[truncated: 721,601+ more rows]
